# Supplementary material for: The hidden hyperbolic geometry of international trade: World Trade Atlas 1870–2013
Source: Sci Rep. 2016 Sep 16;6:33441. doi: 10.1038/srep33441 (PMC5025783; doi:10.1038/srep33441)
Supplement: Supplementary Dataset S3 [file srep33441-s1.xls]

## Sheet: SREP-16-14445-s01
For every year	this file contains the corresponding backbone with format:
Country A Country B Total trade volume in current US Million $
1870
2 70 9.0
2 160 3.67
2 200 392.95
2 220 86.77
2 255 69.0
2 740 4.0
70 200 6.56
100 200 7.18
100 255 2.59
135 200 32.13
140 200 56.46
155 200 31.9
160 200 19.76
160 211 9.53
200 210 113.59
200 211 84.72
200 220 287.36
200 230 44.41
200 235 28.44
200 255 210.29
200 325 65.16
200 350 11.18
200 365 173.33
200 380 50.21
200 390 26.03
200 640 64.2
200 710 77.34
200 740 9.05
210 211 49.59
210 255 100.2
211 220 99.03
211 255 49.76
220 230 33.12
220 235 3.4
220 255 41.56
220 325 88.18
220 365 36.8
225 325 33.68
230 235 3.82
255 365 146.85
255 380 11.35
300 325 26.91
380 390 10.81
710 740 5.94
1871
2 70 11.0
2 160 5.61
2 200 517.19
2 220 63.88
2 230 17.62
2 255 60.0
2 710 17.06
2 740 6.0
70 200 7.82
100 200 18.15
135 200 29.7
140 200 64.09
155 200 28.81
160 200 21.94
160 211 13.0
200 210 125.11
200 211 127.85
200 220 303.08
200 230 56.88
200 235 20.19
200 255 279.83
200 300 16.1
200 325 76.86
200 350 14.09
200 365 163.71
200 380 50.74
200 390 22.29
200 640 65.32
200 710 99.08
200 740 8.98
210 211 64.9
210 255 116.96
211 220 137.16
211 255 83.98
220 230 46.01
220 235 3.28
220 255 67.99
220 325 112.38
220 350 3.25
220 365 27.68
225 325 37.71
230 235 4.24
255 365 143.22
255 380 14.63
300 325 66.57
300 365 18.65
350 365 3.59
350 640 4.11
380 390 10.83
710 740 4.83
1872
2 160 7.27
2 200 488.2
2 210 11.02
2 211 18.0
2 220 101.61
2 230 16.38
2 325 12.99
100 200 20.35
135 200 34.37
140 160 4.17
140 200 83.64
155 200 43.49
160 200 24.76
160 211 16.11
160 230 19.17
200 210 134.34
200 211 107.74
200 220 328.71
200 230 74.82
200 235 35.95
200 255 302.81
200 300 13.86
200 325 75.38
200 350 14.76
200 365 170.38
200 380 65.03
200 390 17.56
200 640 66.07
200 710 107.31
200 740 11.3
210 211 70.89
210 255 128.22
210 365 11.84
211 220 143.02
211 255 77.54
211 365 14.21
220 230 46.82
220 235 4.46
220 255 145.06
220 325 114.08
220 365 26.55
220 380 6.48
225 325 39.53
230 235 4.89
255 365 160.66
255 380 19.0
300 325 76.43
300 365 28.49
380 390 13.56
710 740 6.63
1873
2 70 10.0
2 140 46.0
2 200 520.39
2 220 112.02
2 255 123.0
100 200 20.17
130 200 2.07
135 200 37.64
140 200 72.64
155 200 38.54
160 200 30.77
160 211 15.19
160 220 23.44
200 210 163.81
200 211 97.49
200 220 372.44
200 230 71.5
200 235 36.35
200 255 229.44
200 325 304.97
200 350 13.27
200 365 199.9
200 380 57.86
200 390 30.34
200 600 6.53
200 710 80.39
210 211 60.0
210 255 151.14
211 220 170.77
211 255 83.46
220 225 149.26
220 230 68.87
220 235 8.85
220 255 181.47
220 325 152.44
220 640 69.05
220 740 12.76
255 365 213.57
255 380 23.12
300 325 86.26
380 390 15.78
1874
2 70 10.0
2 200 538.72
2 220 98.6
2 230 17.39
2 255 107.0
41 220 8.69
70 200 9.07
100 200 17.41
135 200 29.58
135 220 15.37
140 200 73.04
140 220 21.91
140 235 8.04
155 200 36.85
160 200 21.66
160 220 29.71
200 210 161.94
200 211 112.45
200 220 340.0
200 230 76.68
200 235 35.06
200 255 217.39
200 325 71.97
200 350 13.15
200 365 159.2
200 380 79.65
200 390 34.44
200 600 5.88
200 640 64.75
200 710 77.87
200 740 9.4
210 211 68.01
210 255 151.55
211 220 141.92
211 255 79.12
220 225 76.4
220 230 53.43
220 235 7.1
220 255 140.71
220 325 132.03
220 365 49.83
220 640 48.78
255 365 237.95
255 380 20.63
255 390 38.22
300 325 89.86
300 365 41.15
365 380 21.39
380 390 21.4
1875
2 70 11.0
2 140 50.0
2 200 445.04
2 220 106.25
2 255 90.0
100 200 9.26
130 200 1.77
135 200 31.51
140 200 69.52
155 200 31.15
160 200 18.22
160 220 16.75
200 210 136.02
200 211 100.25
200 220 302.07
200 230 58.83
200 235 34.09
200 350 14.15
200 365 139.98
200 380 65.47
200 390 31.94
200 600 5.5
200 710 90.19
210 211 74.93
210 255 160.39
211 220 203.98
211 255 130.25
220 225 139.55
220 230 65.07
220 255 176.91
220 325 146.42
220 740 20.97
255 365 243.16
255 390 35.72
300 325 73.41
1876
2 70 11.0
2 160 30.84
2 200 491.86
2 220 102.04
2 255 86.0
2 740 16.0
41 220 10.51
130 200 1.35
135 200 32.08
135 220 14.74
140 200 53.93
140 220 26.38
145 200 2.96
155 200 30.01
160 200 16.84
160 220 31.44
200 210 163.39
200 211 115.33
200 220 345.61
200 230 69.97
200 235 36.95
200 255 200.2
200 325 79.88
200 350 12.75
200 365 162.06
200 380 65.08
200 390 36.32
200 600 4.96
200 640 38.72
200 710 102.35
210 211 78.55
210 255 170.01
211 220 145.91
211 255 84.93
220 225 78.94
220 230 50.12
220 235 8.18
220 255 158.29
220 325 161.81
220 640 45.19
255 365 233.56
255 380 19.89
255 390 37.75
300 325 87.39
380 390 20.76
1877
2 70 11.0
2 200 458.22
2 220 90.15
2 255 91.0
2 740 15.0
130 200 1.52
135 200 28.88
135 220 15.66
140 200 59.78
140 220 25.75
140 235 8.57
145 200 2.29
155 200 23.22
160 200 18.44
160 211 13.7
160 220 36.55
200 210 179.23
200 211 103.63
200 220 333.53
200 230 85.14
200 235 34.37
200 255 223.13
200 325 77.14
200 350 16.13
200 365 175.73
200 380 61.58
200 390 33.54
200 600 6.33
200 616 2.61
200 640 32.14
200 710 94.01
200 740 14.26
210 211 80.83
210 255 169.84
211 220 147.24
211 255 41.64
220 225 64.31
220 230 48.45
220 235 7.78
220 255 148.2
220 325 130.04
220 640 37.48
225 325 34.63
255 365 253.37
255 380 21.68
255 390 29.74
300 325 75.74
300 365 51.2
380 390 19.77
1878
2 70 12.0
2 200 503.97
2 211 35.73
2 220 134.1
2 230 15.29
2 255 90.0
41 220 7.85
70 200 6.21
100 200 9.53
101 200 6.83
130 200 2.42
135 200 31.81
135 220 11.59
140 200 49.7
140 220 24.29
140 235 6.99
145 200 3.25
155 200 16.46
155 220 6.24
160 200 16.6
160 211 11.75
160 220 39.3
200 210 191.36
200 211 106.68
200 220 313.09
200 230 60.93
200 235 28.09
200 255 209.01
200 325 60.88
200 350 13.33
200 365 205.25
200 380 41.99
200 390 33.36
200 600 2.82
200 640 52.81
200 710 87.78
200 740 21.36
210 211 82.9
210 255 179.56
211 220 141.69
211 255 88.14
220 225 65.57
220 230 56.59
220 235 6.28
220 255 147.1
220 325 119.93
220 365 82.35
220 600 2.49
220 616 2.49
220 640 25.22
225 325 26.45
255 365 321.84
255 380 18.29
255 390 25.92
300 325 71.38
300 360 45.29
300 365 49.23
380 390 16.8
710 740 10.42
1879
2 70 12.0
2 200 555.23
2 211 48.1
2 220 191.56
2 235 6.83
2 255 93.0
2 740 13.22
41 220 7.61
130 200 1.92
135 200 19.89
135 220 12.53
140 200 50.7
140 220 24.29
140 235 6.99
155 200 22.29
160 200 14.04
160 220 40.07
200 210 195.56
200 211 90.67
200 220 302.51
200 230 90.23
200 235 29.13
200 255 195.34
200 325 65.13
200 350 13.62
200 365 186.58
200 380 47.32
200 390 36.36
200 640 24.92
200 710 81.09
200 740 15.87
210 211 83.88
210 255 196.91
211 220 139.74
211 255 90.43
220 225 67.48
220 230 93.39
220 255 145.99
220 325 127.16
220 365 75.32
220 380 17.92
220 600 3.28
220 616 3.28
220 640 41.51
225 325 35.97
230 300 37.51
255 365 339.2
255 380 17.42
255 390 33.96
300 325 77.42
300 360 37.34
365 640 19.81
380 390 17.88
1880
2 70 15.0
2 140 61.0
2 200 671.15
2 210 38.98
2 211 59.31
2 220 205.19
2 230 22.44
2 255 88.45
2 740 18.0
41 220 8.7
130 200 2.67
135 200 14.24
140 200 58.03
140 235 8.75
145 200 1.97
155 200 26.11
155 255 17.1
160 200 16.2
160 220 16.32
200 210 170.64
200 211 82.85
200 220 359.75
200 230 65.65
200 235 30.14
200 255 201.67
200 325 42.85
200 350 11.18
200 365 116.54
200 380 49.59
200 390 34.91
200 600 2.88
200 640 48.19
200 710 82.08
200 740 18.57
210 211 74.81
210 255 99.26
211 220 177.62
211 255 85.42
220 225 64.55
220 230 96.75
220 255 154.6
220 325 111.86
220 365 67.18
220 380 18.39
220 640 34.51
225 255 73.86
255 300 165.02
255 365 130.86
255 380 20.06
255 390 18.08
300 325 67.17
300 360 40.16
325 616 1.46
365 640 21.82
380 390 14.6
1881
2 70 19.0
2 200 655.0
2 211 51.26
2 220 164.0
2 255 123.0
2 740 15.0
41 220 8.19
101 200 9.0
130 200 2.23
140 200 63.15
140 220 25.2
140 235 7.47
155 200 25.52
160 200 19.07
160 220 43.45
200 210 210.1
200 211 102.3
200 220 329.92
200 230 74.83
200 235 33.4
200 255 201.88
200 325 85.68
200 350 16.05
200 360 19.82
200 365 139.64
200 380 55.49
200 390 38.21
200 600 2.5
200 616 3.03
200 640 24.4
200 710 84.28
200 740 17.0
210 211 92.0
210 255 174.92
211 220 155.82
211 255 95.3
220 225 71.11
220 230 111.48
220 235 9.05
220 255 147.89
220 325 123.9
220 365 56.8
220 600 2.63
220 640 34.05
225 255 77.13
225 325 33.13
255 300 178.3
255 325 30.19
255 365 223.98
255 380 26.09
255 390 30.37
300 325 71.29
300 360 39.8
300 640 18.64
365 640 21.0
380 390 20.46
1882
2 70 28.43
2 200 579.31
2 220 150.39
2 740 16.89
41 220 6.68
130 200 2.41
140 200 64.91
155 200 31.27
160 200 26.24
160 220 51.42
165 200 11.13
165 220 10.72
200 210 234.02
200 211 110.82
200 220 329.29
200 230 88.8
200 235 34.97
200 255 219.75
200 325 74.26
200 350 14.2
200 360 28.89
200 365 184.32
200 380 64.1
200 390 41.21
200 640 27.54
200 710 74.16
210 211 95.66
210 255 189.98
211 220 159.39
211 255 103.61
220 230 113.48
220 255 150.16
220 325 150.94
220 600 4.28
220 640 30.91
225 255 83.06
255 300 119.75
255 365 233.91
255 380 27.42
255 390 31.71
300 325 65.04
300 360 40.3
380 390 20.58
1883
2 70 32.96
2 200 615.33
2 211 39.15
2 220 135.76
2 230 23.45
2 255 66.55
2 740 18.16
41 220 6.65
101 200 6.9
130 200 2.4
135 200 14.34
135 220 6.77
140 165 5.37
140 200 62.14
140 220 24.48
155 200 26.67
155 220 10.56
155 255 14.22
160 200 28.42
160 220 57.74
165 200 9.35
165 220 9.37
200 210 225.89
200 211 116.8
200 220 322.23
200 230 92.49
200 235 26.36
200 255 249.76
200 325 73.9
200 350 15.52
200 360 23.6
200 365 188.63
200 380 65.96
200 390 47.94
200 640 25.84
200 710 72.11
200 740 14.28
210 211 99.37
210 255 186.19
210 365 40.93
211 220 154.16
211 255 109.87
220 225 68.0
220 230 117.09
220 235 8.49
220 255 148.14
220 325 153.42
220 350 7.8
220 365 55.24
220 600 3.54
220 640 34.38
225 255 83.66
225 325 36.53
230 255 19.05
255 300 193.17
255 325 36.56
255 365 207.26
255 380 29.27
255 390 33.06
300 325 66.46
300 350 8.26
300 360 43.45
300 640 21.43
365 640 14.52
380 390 26.34
1884
2 70 22.0
2 200 582.31
2 220 124.94
2 255 94.8
130 200 3.14
135 200 15.23
135 220 9.02
140 200 54.29
145 200 1.45
155 200 22.76
160 200 33.87
160 220 60.82
165 200 10.88
165 220 10.06
200 210 253.28
200 211 109.28
200 220 300.88
200 230 80.98
200 235 24.34
200 255 235.52
200 325 73.33
200 350 15.56
200 365 158.7
200 380 60.4
200 390 42.27
200 640 26.07
200 710 71.98
200 740 14.02
210 211 95.01
210 255 177.52
211 220 142.78
211 255 105.51
220 230 94.62
220 255 138.5
220 325 127.32
220 640 32.94
225 255 78.51
255 300 178.63
255 325 41.1
255 365 211.82
255 380 28.72
255 390 32.16
300 325 61.25
300 345 12.71
300 360 38.55
300 640 24.07
380 390 23.05
1885
2 70 17.0
2 140 52.0
2 165 6.52
2 200 532.02
2 220 100.82
2 255 65.44
2 740 15.0
41 220 6.98
100 220 6.47
130 200 1.72
135 200 12.42
140 200 45.69
155 200 18.95
155 255 8.24
160 200 31.18
160 220 56.42
165 200 9.87
165 220 10.74
200 210 164.68
200 211 110.17
200 220 246.33
200 230 61.33
200 235 18.6
200 255 191.89
200 325 46.46
200 350 13.56
200 360 17.24
200 365 106.74
200 380 49.98
200 390 32.71
200 640 52.54
200 710 66.07
200 740 12.48
210 211 116.34
210 255 277.17
211 220 162.45
211 255 101.7
220 225 58.76
220 230 101.0
220 235 11.37
220 255 130.17
220 325 84.91
220 350 12.52
220 640 35.33
225 255 67.03
225 325 38.95
255 300 159.01
255 325 43.55
255 365 116.39
255 380 24.16
255 390 17.06
300 325 65.2
300 360 39.0
300 640 21.82
380 390 22.85
1886
2 41 4.8
2 70 21.97
2 101 11.08
2 140 60.66
2 200 561.17
2 220 124.45
2 255 137.95
2 740 20.39
135 200 12.27
140 200 46.26
155 200 23.59
160 165 6.46
160 200 41.42
160 220 60.87
165 200 8.09
200 210 222.65
200 211 101.99
200 220 278.64
200 230 66.09
200 235 21.29
200 255 210.93
200 325 65.56
200 350 12.27
200 360 17.37
200 365 117.64
200 380 57.35
200 390 36.83
200 640 48.82
200 710 65.91
210 211 98.23
210 255 162.96
211 220 128.42
211 255 95.93
220 225 63.0
220 230 123.81
220 235 15.29
220 255 117.27
220 325 96.36
220 365 38.46
220 640 32.45
225 255 87.04
225 325 40.85
255 300 166.58
255 325 46.15
255 365 126.07
255 380 32.62
255 390 25.29
300 325 49.42
300 345 13.02
325 360 10.47
365 630 7.7
365 640 15.73
380 390 20.95
1887
2 41 7.23
2 70 26.56
2 101 13.05
2 140 60.77
2 200 576.58
2 211 40.75
2 220 132.93
2 255 134.04
2 325 31.12
2 740 22.82
135 200 11.31
140 200 53.78
155 200 26.97
155 255 13.35
160 200 37.16
160 220 51.94
165 200 8.22
165 220 6.71
200 210 219.01
200 211 105.93
200 220 268.39
200 230 70.41
200 235 26.69
200 255 225.2
200 325 52.16
200 350 14.46
200 360 21.3
200 365 118.73
200 380 55.05
200 390 39.74
200 640 54.74
200 710 61.97
200 740 25.5
210 211 100.74
210 255 165.18
210 365 39.25
211 220 131.47
211 255 92.89
220 225 65.15
220 230 112.78
220 235 10.29
220 255 111.93
220 325 80.89
220 350 5.65
220 365 39.97
220 640 18.47
220 740 12.13
225 255 86.54
225 325 35.16
255 300 170.44
255 325 46.52
255 360 14.46
255 365 134.3
255 380 33.23
255 390 29.83
255 640 41.31
300 345 11.19
300 640 35.52
350 365 6.23
365 630 7.56
380 390 23.53
710 740 18.51
1888
2 41 7.72
2 70 38.37
2 101 14.09
2 140 69.67
2 200 563.96
2 220 116.89
2 255 148.3
2 325 32.19
2 740 21.29
135 200 15.03
140 200 55.42
155 200 36.16
155 255 15.14
160 200 46.92
160 220 53.83
165 200 11.99
165 220 9.33
200 210 262.77
200 211 110.11
200 220 288.83
200 230 76.84
200 235 28.35
200 255 246.54
200 325 65.23
200 350 14.1
200 360 22.03
200 365 168.66
200 380 65.07
200 390 50.64
200 640 55.22
200 710 61.21
200 740 24.23
210 211 103.9
210 255 173.02
210 365 52.39
211 220 134.6
211 255 95.98
211 360 18.24
220 225 66.09
220 230 112.87
220 255 114.57
220 325 63.24
220 350 4.96
220 365 53.03
220 640 29.52
220 740 17.47
225 255 83.56
225 325 32.97
255 300 75.54
255 325 53.08
255 365 157.7
255 380 37.32
255 390 31.84
300 325 40.84
300 345 10.96
300 640 20.05
365 630 5.85
380 390 23.0
710 740 21.43
1889
2 41 6.52
2 70 44.69
2 101 14.94
2 140 71.21
2 200 648.76
2 220 136.43
2 255 183.14
2 325 34.41
135 200 10.9
140 200 54.73
155 200 38.31
155 255 16.29
160 200 35.35
160 220 55.53
165 200 12.95
165 220 11.04
200 210 248.21
200 211 123.1
200 220 324.66
200 230 86.93
200 235 27.16
200 255 289.99
200 350 13.15
200 360 21.6
200 365 181.27
200 380 74.76
200 390 49.43
200 640 65.34
200 710 53.95
200 740 33.24
210 211 109.5
210 255 164.15
210 365 47.29
211 220 151.9
211 255 111.94
211 360 19.65
220 225 77.66
220 230 118.76
220 255 131.82
220 325 25.67
220 350 7.59
220 365 49.63
220 640 29.68
220 740 17.33
225 255 94.41
225 325 38.67
255 300 206.49
255 325 64.22
255 365 191.22
255 380 48.12
255 390 27.03
300 325 45.53
300 345 10.95
300 640 23.73
325 365 32.45
350 365 5.04
350 640 5.58
365 630 10.1
710 740 25.7
1890
2 41 38.6
2 70 54.58
2 100 9.52
2 101 24.14
2 140 166.46
2 200 620.98
2 220 153.36
2 255 194.62
2 325 43.34
100 200 6.95
130 220 3.41
135 200 10.44
155 200 31.69
160 200 60.22
160 220 39.05
165 200 11.43
165 220 11.21
200 210 172.92
200 211 120.12
200 220 294.54
200 230 84.05
200 235 24.47
200 255 217.79
200 325 52.09
200 350 14.97
200 360 27.43
200 365 141.63
200 380 55.37
200 390 49.41
200 640 55.63
200 710 54.91
200 740 24.51
210 211 78.11
210 255 131.67
211 220 127.15
211 255 84.24
220 225 69.8
220 230 96.44
220 255 131.81
220 325 51.73
220 640 28.36
220 740 11.94
225 255 81.43
225 325 41.43
230 235 19.49
230 800 6.86
255 300 220.43
255 325 54.57
255 360 23.21
255 365 173.71
255 380 46.37
255 390 32.09
300 325 42.23
300 640 24.39
365 630 11.52
710 740 14.04
1891
2 41 9.19
2 70 42.25
2 100 7.94
2 101 16.85
2 130 1.9
2 140 97.35
2 200 694.76
2 211 48.54
2 220 169.04
2 255 190.1
2 325 35.26
2 740 24.1
100 200 7.99
130 200 1.83
130 220 3.06
135 200 9.65
140 200 61.56
155 200 28.32
155 255 18.76
160 200 27.32
160 211 15.59
160 220 40.65
165 200 7.36
165 220 8.9
200 210 238.26
200 211 120.15
200 220 326.39
200 230 96.07
200 235 24.97
200 255 286.58
200 325 64.75
200 350 17.2
200 360 32.45
200 365 160.94
200 380 83.43
200 390 55.93
200 640 36.59
200 710 58.12
200 740 25.01
210 211 111.0
210 255 127.8
211 220 154.02
211 255 92.22
211 360 22.05
220 225 64.42
220 230 112.69
220 255 130.53
220 325 58.62
220 350 6.47
220 640 32.44
220 740 17.49
225 255 89.28
225 325 34.58
255 300 219.76
255 325 56.21
255 365 191.28
255 380 48.99
255 390 46.25
300 325 41.72
300 345 14.21
300 365 170.92
300 640 25.12
365 630 11.39
380 390 25.73
710 740 15.41
1892
2 41 8.48
2 70 52.44
2 101 14.36
2 140 132.92
2 200 677.42
2 210 70.21
2 211 49.7
2 220 170.62
2 255 188.42
2 325 36.69
2 740 27.08
135 200 11.73
155 200 31.9
155 255 10.88
160 200 35.96
160 220 37.92
165 200 7.16
200 210 245.02
200 211 116.82
200 220 310.92
200 230 77.68
200 235 25.1
200 255 269.61
200 325 60.97
200 350 13.57
200 360 30.37
200 365 119.42
200 380 87.12
200 390 56.51
200 640 34.83
200 710 48.15
200 740 23.66
210 211 107.56
210 255 104.6
211 220 131.36
211 255 80.89
220 225 62.97
220 230 78.74
220 255 125.95
220 325 62.95
220 640 29.31
220 740 20.66
225 255 73.98
225 325 42.49
255 300 223.35
255 325 58.14
255 360 28.02
255 365 136.74
255 380 42.4
255 390 44.99
300 325 43.66
300 345 12.01
300 360 23.08
300 365 135.79
300 640 28.65
350 640 5.44
365 630 9.97
710 740 19.07
730 740 4.24
1893
2 41 6.2
2 70 42.88
2 140 88.6
2 200 628.83
2 210 79.98
2 220 137.34
2 255 179.78
2 325 43.82
2 740 33.29
100 200 7.7
130 220 6.21
135 200 10.63
140 200 60.29
155 200 33.1
155 255 11.02
160 200 34.99
160 220 36.56
165 220 7.82
200 210 246.56
200 211 119.87
200 220 307.23
200 230 80.12
200 235 20.0
200 255 283.51
200 325 60.55
200 350 11.27
200 360 27.28
200 365 146.74
200 380 64.48
200 390 61.73
200 640 42.01
200 710 74.1
200 740 31.9
210 211 109.3
210 255 155.04
211 220 129.4
211 255 79.9
211 360 14.1
220 225 35.78
220 230 62.62
220 255 119.56
220 325 64.87
220 365 59.02
220 640 27.54
220 740 21.92
225 255 79.8
225 325 38.49
255 300 236.86
255 325 62.57
255 365 127.34
255 380 49.94
255 390 41.18
300 325 44.81
300 345 12.85
300 365 188.71
300 640 22.74
350 640 4.47
365 630 12.29
710 740 31.8
730 740 3.16
1894
2 140 79.36
2 200 541.93
2 220 110.53
2 255 161.73
2 740 41.52
135 200 7.87
135 211 6.43
140 200 55.59
155 200 28.55
155 255 9.12
160 200 38.84
160 211 19.5
200 210 232.97
200 211 116.63
200 220 303.17
200 225 30.89
200 230 80.65
200 235 18.6
200 255 273.67
200 325 57.29
200 350 12.03
200 360 25.74
200 365 181.67
200 380 67.06
200 390 64.38
200 640 64.41
200 740 10.34
210 211 98.17
210 255 154.04
210 365 73.58
211 220 125.53
211 255 75.67
211 360 15.31
220 225 41.69
220 230 73.57
220 255 110.1
220 325 56.56
220 365 68.56
220 640 28.64
220 740 22.84
225 255 78.76
225 325 46.57
255 300 213.67
255 325 57.1
255 365 200.45
255 380 52.1
255 390 48.66
255 740 9.03
300 325 42.23
300 345 11.91
300 350 4.22
300 365 296.6
300 640 21.24
325 365 30.44
350 365 6.73
365 640 10.83
365 710 18.36
380 390 25.41
630 640 3.12
1895
2 70 36.13
2 100 8.28
2 101 13.42
2 140 85.28
2 155 8.12
2 165 4.98
2 200 592.14
2 210 51.38
2 211 40.16
2 220 111.61
2 230 15.58
2 255 190.6
2 325 41.18
2 640 12.56
2 710 28.94
2 740 33.17
70 200 9.69
135 200 13.1
135 211 7.36
140 165 9.42
140 200 53.35
155 200 32.59
155 211 6.93
155 255 9.85
160 165 6.54
160 200 70.4
160 211 20.63
160 220 43.18
160 255 16.1
165 200 8.81
165 211 5.93
165 220 8.5
165 255 4.8
200 210 174.6
200 211 121.31
200 220 299.21
200 225 34.3
200 230 72.93
200 235 19.27
200 255 232.06
200 325 42.33
200 350 9.98
200 360 14.68
200 365 154.82
200 380 57.58
200 390 60.96
200 600 5.11
200 640 54.13
200 710 41.93
200 740 28.19
210 211 65.47
210 255 97.28
210 365 32.96
211 220 112.6
211 255 98.32
211 360 21.05
211 365 30.03
220 225 46.06
220 230 62.35
220 255 124.71
220 325 48.22
220 350 2.85
220 365 49.33
220 600 3.83
220 640 27.78
220 740 22.04
225 255 86.37
225 325 43.07
230 235 14.33
230 255 14.19
255 300 207.96
255 325 54.48
255 350 2.61
255 360 20.68
255 365 182.14
255 380 46.85
255 390 50.07
255 740 12.62
300 325 34.87
300 350 3.64
300 360 12.91
300 365 21.86
325 365 22.63
350 365 4.41
350 640 3.86
380 390 21.76
710 740 26.04
1896
2 41 6.11
2 70 36.9
2 101 13.47
2 140 85.31
2 155 8.13
2 200 688.72
2 210 80.18
2 211 40.84
2 220 113.3
2 255 192.13
2 325 43.43
2 740 38.8
130 200 2.56
135 200 10.68
140 165 8.99
140 200 52.27
155 200 30.04
155 211 9.67
155 255 11.0
160 165 8.72
160 200 76.06
160 220 49.21
165 200 8.53
165 211 7.34
165 220 7.8
200 210 245.28
200 211 131.88
200 220 313.44
200 225 38.41
200 230 88.27
200 235 20.25
200 255 287.65
200 325 55.85
200 350 11.77
200 360 21.89
200 365 166.76
200 380 73.56
200 390 65.87
200 600 3.44
200 640 63.12
200 710 47.26
200 740 54.1
210 211 103.79
210 255 150.2
210 365 92.55
211 220 114.12
211 255 82.88
211 360 26.21
211 365 31.0
220 225 49.97
220 230 97.49
220 255 114.7
220 325 48.57
220 365 46.79
220 600 2.61
220 640 29.44
220 740 21.66
225 255 93.55
225 325 34.48
230 235 15.87
255 300 187.6
255 325 58.18
255 365 246.13
255 380 54.24
255 390 47.33
255 740 16.34
300 325 33.01
300 345 6.75
300 350 4.12
300 640 21.65
325 345 7.57
325 360 10.62
325 365 25.86
325 640 10.54
350 365 6.13
350 640 4.61
365 640 10.59
380 390 27.62
710 740 28.52
730 740 6.88
1897
2 41 5.29
2 70 22.67
2 101 12.95
2 140 81.47
2 200 714.56
2 210 106.7
2 211 47.15
2 220 151.45
2 255 236.45
2 325 41.93
2 740 45.95
130 200 2.46
135 145 0.0200508
135 200 10.32
140 165 7.76
140 200 44.32
155 200 25.97
155 255 9.9
160 200 51.03
160 220 48.48
165 220 7.11
200 210 248.28
200 211 140.79
200 220 350.88
200 225 38.36
200 230 93.29
200 235 19.67
200 255 281.96
200 325 56.41
200 350 13.57
200 360 26.01
200 365 159.17
200 380 80.56
200 390 67.94
200 630 5.15
200 640 60.95
200 710 37.84
200 740 59.33
210 211 105.02
210 255 154.5
210 365 102.68
211 220 111.61
211 255 88.28
211 360 21.54
220 225 52.91
220 230 75.56
220 255 117.58
220 325 54.36
220 600 3.06
220 640 29.39
220 740 25.47
225 255 95.94
225 325 36.32
255 300 194.59
255 325 63.07
255 345 1.63
255 360 20.22
255 365 256.75
255 380 62.92
255 390 48.2
300 325 35.18
300 345 8.51
300 360 22.27
350 365 6.06
380 390 29.0
710 740 36.94
1898
2 41 3.83
2 70 30.5
2 101 10.46
2 140 75.06
2 200 715.88
2 210 123.88
2 211 66.19
2 220 171.57
2 255 224.73
2 325 51.54
2 740 28.42
130 200 2.83
135 145 0.33
135 200 11.55
140 165 7.9
140 200 51.98
155 200 31.36
155 255 18.4
160 165 8.8
160 200 66.45
160 220 55.74
165 200 8.79
165 220 8.33
200 210 244.62
200 211 157.46
200 220 343.78
200 225 38.0
200 230 90.62
200 235 23.96
200 255 330.42
200 325 63.5
200 350 14.88
200 360 26.94
200 365 151.12
200 380 84.55
200 390 81.79
200 600 3.93
200 630 2.45
200 640 52.94
200 710 37.85
200 740 26.09
210 211 114.75
210 255 167.92
210 365 70.34
210 740 56.49
211 220 119.1
211 255 93.53
211 360 17.8
220 225 54.8
220 230 78.4
220 255 139.06
220 325 48.07
220 365 67.4
220 640 29.34
225 255 100.57
225 325 37.12
255 300 210.4
255 325 69.17
255 360 23.48
255 365 273.66
255 380 73.63
255 390 50.34
300 325 36.02
300 345 7.77
300 360 28.42
325 365 40.28
325 640 19.92
325 740 37.96
350 365 6.65
380 390 31.83
710 740 44.05
730 740 2.29
740 800 3.37
1899
2 41 3.27
2 70 37.0
2 100 8.16
2 101 9.35
2 130 1.93
2 135 2.54
2 140 70.1
2 200 697.18
2 211 63.4
2 220 138.51
2 230 26.97
2 255 239.99
2 325 49.86
2 390 20.65
2 710 33.1
2 740 64.92
130 200 2.78
135 145 0.32
135 155 2.6
135 200 9.92
135 255 3.27
140 200 45.05
155 200 36.36
155 211 8.88
155 255 18.31
160 200 93.92
160 211 36.83
160 220 58.65
160 255 40.0
165 200 7.51
200 210 256.95
200 211 169.04
200 220 356.99
200 225 42.48
200 230 116.51
200 235 25.4
200 255 326.42
200 325 70.15
200 345 1.09
200 350 12.61
200 360 21.51
200 365 154.78
200 380 48.42
200 390 86.12
200 640 48.94
200 710 48.71
200 740 44.61
200 800 1.0
210 211 113.68
210 255 168.0
210 365 84.77
211 220 132.92
211 255 111.19
211 360 8.66
211 365 33.85
220 225 59.31
220 230 73.24
220 255 137.68
220 325 55.4
220 365 45.06
220 640 33.53
220 740 28.47
225 255 107.05
225 325 45.21
230 255 28.61
255 300 230.84
255 325 79.97
255 345 2.04
255 360 19.24
255 365 282.14
255 380 30.06
255 390 55.67
255 740 17.4
300 325 40.35
300 345 8.88
300 360 21.13
300 365 24.16
300 640 9.94
325 365 19.3
325 640 13.77
365 640 8.49
380 390 15.41
630 640 2.75
710 740 49.03
730 740 9.72
1900
2 70 45.93
2 135 6.06
2 140 82.21
2 200 812.24
2 210 104.43
2 211 64.6
2 220 151.88
2 255 288.79
2 325 58.88
2 740 38.22
130 200 2.35
135 200 10.86
140 165 8.85
140 200 56.69
145 255 1.3
155 200 63.04
155 255 19.71
160 200 97.45
165 200 10.49
200 210 203.94
200 211 165.19
200 220 354.67
200 225 45.43
200 230 103.65
200 235 25.57
200 255 285.2
200 325 58.74
200 350 15.81
200 365 158.86
200 380 77.37
200 390 84.06
200 640 51.38
200 710 38.23
200 740 54.52
200 800 1.09
210 211 77.68
210 255 141.41
211 220 150.28
211 255 140.72
211 360 13.7908315
220 225 60.72
220 230 66.82
220 255 167.91
220 325 57.4
220 640 31.23
225 255 107.01
225 325 49.78
230 255 31.63
255 300 334.79
255 325 72.56
255 360 14.29
255 365 251.84
255 380 77.36
255 390 57.27
300 325 52.95
300 360 15.28
365 630 21.68
710 740 33.59
1901
2 70 58.23
2 101 9.03
2 135 4.93
2 140 91.7
2 155 13.72
2 200 845.33
2 210 140.36
2 211 80.27
2 220 82.880087
2 230 23.77
2 255 272.21
2 325 72.63
2 710 37.76
2 740 58.2
135 200 13.5
140 165 8.11
140 200 55.51
140 220 32.42
140 255 40.24
155 200 38.92
155 255 12.42
160 200 75.29
160 255 95.78
165 200 8.47
200 210 257.3
200 211 169.22
200 220 246.8101146
200 225 45.03
200 230 90.92
200 235 24.16
200 255 308.72
200 325 66.46
200 350 15.15
200 360 30.02
200 365 157.04
200 380 68.64
200 390 91.53
200 640 60.11
200 710 39.47
200 740 33.24
210 211 127.65
210 255 188.93
210 365 68.08
211 220 66.6500681
211 255 100.41
211 360 16.82
220 225 60.12
220 255 67.3900765
225 255 96.49
225 325 40.43
230 255 33.64
255 300 290.23
255 325 79.46
255 345 2.08
255 360 23.62
255 365 269.89
255 390 54.4
300 325 53.14
300 345 12.55
300 350 5.97
300 360 21.39
325 640 24.06
350 365 6.07
365 630 10.96
710 740 36.29
1902
2 40 74.73
2 70 60.69
2 101 7.18
2 135 6.27
2 140 73.26
2 200 804.25
2 210 115.71
2 211 75.22
2 220 171.15
2 230 30.82
2 255 313.61
2 325 75.66
2 710 45.53
2 740 68.16
135 200 11.79
140 200 43.92
155 200 40.89
155 255 33.17
160 200 96.23
165 200 10.57
200 210 262.56
200 211 182.6
200 220 353.2
200 225 46.09
200 230 105.12
200 235 25.4
200 255 306.41
200 325 70.96
200 350 13.48
200 360 47.84
200 365 174.12
200 380 81.67
200 390 98.31
200 640 58.7
200 710 46.19
200 740 34.05
210 211 132.13
210 255 255.71
210 365 88.88
211 220 136.64
211 255 109.43
211 360 28.82
220 225 63.08
220 230 55.6
220 255 153.88
220 325 63.71
225 255 101.86
225 325 44.65
230 255 34.6
255 300 299.08
255 325 86.63
255 365 283.73
255 380 78.1
300 325 54.74
300 345 15.79
300 350 7.75
710 740 43.17
1903
2 40 85.78
2 70 65.56
2 101 10.02
2 135 5.15
2 140 81.19
2 200 754.19
2 210 114.25
2 211 73.96
2 220 183.98
2 230 31.24
2 255 322.84
2 325 73.5
2 710 45.54
2 740 70.29
135 200 15.02
140 200 59.62
155 200 41.67
155 255 29.48
160 200 131.17
160 220 51.61
165 200 12.06
200 210 270.4
200 211 196.26
200 220 344.48
200 225 44.94
200 230 102.72
200 235 26.11
200 255 362.39
200 325 70.14
200 350 14.47
200 360 28.69
200 365 205.62
200 380 71.33
200 390 105.05
200 640 54.92
200 710 44.63
200 740 35.35
210 211 133.53
210 255 262.37
210 365 95.88
211 220 140.47
211 255 113.41
211 360 26.42
220 225 64.15
220 230 60.22
220 255 166.03
220 325 65.58
225 255 108.39
225 325 45.9
230 255 38.73
255 300 315.69
255 325 91.61
255 360 17.81
255 365 315.48
255 380 71.86
255 390 67.99
300 325 57.69
300 345 17.0
300 350 6.44
300 360 22.97
300 640 24.77
325 365 45.36
325 640 29.24
350 365 5.99
365 630 21.19
[truncated: 14,283 more rows]
