# Supplementary material for: The hidden hyperbolic geometry of international trade: World Trade Atlas 1870–2013
Source: Sci Rep. 2016 Sep 16;6:33441. doi: 10.1038/srep33441 (PMC5025783; doi:10.1038/srep33441)
Supplement: Supplementary Dataset S4 [file srep33441-s2.xls]

## Sheet: SREP-16-14445-s02
Year Significance alpha Hyperbolic radius R Elasticity parameter beta
1870 0.6404 6.89835731004 3.36537943722
1871 0.7112 5.91418491188 3.58541051457
1872 0.8478 5.57616242614 3.13978622759
1873 0.2608 8.39515600885 3.03171289125
1874 0.3098 7.3798614813 3.11244454084
1875 0.1712 9.39413769033 2.82390107338
1876 0.2885 8.2335696646 3.59541178987
1877 0.3338 7.68526829098 4.10318073896
1878 0.4102 7.79048735305 5.13666192093
1879 0.2755 7.57951985366 3.10292778395
1880 0.2837 7.25828739937 2.88544225904
1881 0.3334 7.11575182149 3.02254552194
1882 0.1923 8.39964163447 3.05915836753
1883 0.4216 6.88895532129 3.3500697058
1884 0.2225 8.20945187015 3.22661842856
1885 0.3779 7.15688384912 5.30658320632
1886 0.2683 7.16458185036 3.3045931182
1887 0.2479 6.55210368967 4.63361308487
1888 0.2259 6.73142850742 3.52401609253
1889 0.2571 6.54770493105 3.7544318426
1890 0.1842 7.5783644939 3.23706674634
1891 0.2465 6.73578219287 3.95702704218
1892 0.2121 7.18233455118 2.57620374779
1893 0.2374 7.18133526803 3.12012652729
1894 0.3537 5.43418904626 4.82235100062
1895 0.4946 4.86039640104 5.55421428111
1896 0.3601 5.82042028362 3.07328687162
1897 0.2638 6.86079137108 3.20341603548
1898 0.28 7.06829538067 2.84195356363
1899 0.4661 6.70803582778 2.85620739108
1900 0.2102 7.05584684832 3.70844885794
1901 0.2457 6.19371971063 3.95127556913
1902 0.1915 7.00400451698 2.84988225753
1903 0.2444 6.35156261456 3.32146557622
1904 0.2963 6.68981410695 3.02405937751
1905 0.1753 7.48852765562 2.77469378381
1906 0.185 7.93329265521 3.1844837946
1907 0.0979 8.81696105574 4.84523082876
1908 0.2479 6.63633795903 4.05407597968
1909 0.2131 6.41141182085 5.07166995373
1910 0.1285 9.11755913597 3.10939966867
1911 0.106 9.49169050787 2.95578324022
1912 0.0848 10.0681310052 3.02995401476
1913 0.0839 9.28681314516 4.21903098063
1920 0.0947 10.3301610435 2.74862725289
1921 0.0557 11.05457807 2.25823786051
1922 0.0602 10.854489237 2.70551413234
1923 0.0843 10.5483171582 2.43919049614
1924 0.0648 10.5308726259 2.89631050774
1925 0.0675 10.6079650158 2.8780541005
1926 0.0674 10.8596642047 2.31987685436
1927 0.018 11.6795471159 2.53529229046
1928 0.0376 10.6839975978 2.80169607552
1929 0.0298 10.7053743574 2.77850995689
1930 0.0499 11.5687625053 2.8198016092
1931 0.0622 10.2977870398 3.20870272465
1932 0.0283 11.0945354493 2.49641365378
1933 0.0206 11.3467205073 2.58714902747
1934 0.0164 11.5263012345 2.57938857215
1935 0.0282 10.9023034966 2.44059737566
1936 0.0104 11.9628121108 2.26395317478
1937 0.0078 12.122653479 2.06921241943
1938 0.0069 12.0118737763 2.08949344007
1948 0.0015 14.1641724311 2.30566280664
1949 0.0075 11.8726674937 2.95709844138
1950 0.0082 11.1161886136 3.00433681134
1951 0.0128 10.7678847951 3.18476192687
1952 0.0134 10.2972568547 3.09482603706
1953 0.0069 11.3625622698 2.83975892524
1954 0.0207 10.4709323496 2.71504676644
1955 0.0111 10.2895731969 3.08929090434
1956 0.0041 10.9183422588 2.81441289616
1957 0.005 11.0332367431 2.62594619248
1958 0.0068 10.8192682874 2.76998154529
1959 0.0107 10.5128936047 2.91397123729
1960 0.0057 11.5126273453 2.62118202553
1961 0.0146 11.1932608302 2.92205825951
1962 0.0021 12.6151847893 2.43224727849
1963 0.0019 12.1142763919 2.6513481812
1964 0.0078 11.3904199452 2.88062426367
1965 0.0061 11.436926184 3.01761959309
1966 0.0122 11.0026842407 2.95572310375
1967 0.0138 10.7095118579 3.1066157756
1968 0.0084 11.198925639 2.88925090509
1969 0.005 11.1852209946 2.81368342387
1970 0.0009 12.0495292028 2.56496470526
1971 0.002 11.6306657195 2.83480860508
1972 0.0023 11.4781432326 2.79408723023
1973 0.001 11.5618942327 2.68543337559
1974 0.0035 11.1261571429 2.717947062
1975 0.005 10.5825693749 2.94759187356
1976 0.0037 10.9792058733 2.89572349791
1977 0.0026 10.9133056705 2.99448577406
1978 0.0014 11.594394879 2.92090949433
1979 0.0037 10.6823476032 2.81931480096
1980 0.0049 10.5302345207 2.67040333627
1981 0.0008 11.058815524 2.84385237268
1982 0.0013 10.8080367016 2.94900366757
1983 0.0029 10.6722001295 2.79731305827
1984 0.0055 10.4028550108 2.61784522549
1985 0.0022 10.8086143094 2.73000258831
1986 0.0076 10.8532998215 3.03255679424
1987 0.0029 10.9881084619 3.05168645516
1988 0.0027 10.7740562027 3.22955842131
1989 0.0025 10.9116552901 3.12502701873
1990 0.0013 11.5776507049 3.00441120065
1991 0.0002 11.8864580352 2.9968407073
1992 0.0008 11.3401004614 2.65534818782
1993 0.0004 11.5092438107 2.73613126273
1994 0.0006 10.8890739425 2.88546698773
1995 0.0002 10.8913421482 2.91998049096
1996 8.876e-05 11.0908427734 2.7994661131
1997 4.171e-05 10.882485945 2.89104435746
1998 4.634e-05 11.126678995 2.69574031944
1999 9.26999999995e-06 11.7440437965 2.62950553793
2000 0.0002 10.1365095433 3.05428013378
2001 2.076e-05 11.2942553719 3.02658780743
2002 5.332e-05 10.7284313642 2.76233721413
2003 3.61000000004e-06 11.8083837369 2.85996218416
2004 6.83000000001e-06 11.6978853418 2.39635512035
2005 1.017e-05 11.3812003842 2.8132407373
2006 8.71000000002e-06 11.3211920657 2.93023510997
2007 2.46999999998e-06 12.3290799148 2.57899171521
2008 2.24000000004e-06 12.332679605 2.75885061834
2009 3.70200000001e-05 11.1592241491 2.62580932012
2010 7.87999999996e-06 11.6731181942 2.91752937847
2011 5.77000000002e-06 11.9221751581 2.71288004614
2012 1.392e-05 11.567772865 3.06133785405
2013 3.441e-05 11.1885406365 2.92617775312
