# Supplementary material for: The hidden hyperbolic geometry of international trade: World Trade Atlas 1870–2013
Source: Sci Rep. 2016 Sep 16;6:33441. doi: 10.1038/srep33441 (PMC5025783; doi:10.1038/srep33441)
Supplement: Supplementary Dataset S5 [file srep33441-s3.xls]

## Sheet: SREP-16-14445-s03
For every year	this file contains the hyperbolic coordinates of every node with format:
Country's numerical code Country's 3-letter code Radial coordinate Angular coordinate
1870
2 USA 3.7425143961 0.0
70 MEX 6.32538738366 0.086166296189
100 COL 6.34758585297 4.42090866224
135 PER 6.28230496876 1.21199687228
140 BRA 6.29083148684 1.45680331576
155 CHL 6.21270922315 1.72191927539
160 ARG 5.00773504366 5.8869878617
200 UKG 0.397833926203 0.142877240096
210 NTH 5.98779820374 4.865617782
211 BEL 4.32167249324 4.93178156418
220 FRN 2.90729328781 3.41847805834
225 SWZ 6.87652437454 2.46315332297
230 SPN 5.75736223744 3.21813028046
235 POR 5.78581219833 3.22921980807
255 GMY 3.15635934866 4.66903754482
300 AUH 6.89754647464 2.58523549855
325 ITA 5.05111761568 2.534051623
350 GRC 6.1686897424 2.0048132709
365 RUS 5.09202903114 3.95888196298
380 SWD 5.89875885555 5.41459730072
390 DEN 6.70782702727 5.44515375048
640 TUR 6.41296953071 0.938686324373
710 CHN 6.49978730504 0.603311722721
740 JPN 5.37759070281 0.539499282916
1871
2 USA 3.38386465479 0.0
70 MEX 5.79534365106 6.14738484552
100 COL 5.70677549226 4.22139228996
135 PER 5.43490380287 3.32962289531
140 BRA 5.57970587554 3.96135595641
155 CHL 5.46799242537 3.65990214159
160 ARG 5.04510315601 5.80175146646
200 UKG 0.223819291261 5.10576067671
210 NTH 5.27882378528 5.27600108557
211 BEL 3.97631403468 5.44036439075
220 FRN 2.27166885864 1.24822986551
225 SWZ 5.90808961149 2.85530749694
230 SPN 4.16602589712 0.836514440436
235 POR 5.07209788816 0.96084553073
255 GMY 3.02083982958 5.0824906825
300 AUH 4.99388162292 2.58328057187
325 ITA 4.55853772062 2.80447453447
350 GRC 4.60818140601 1.99442987628
365 RUS 3.88021408546 2.29681190677
380 SWD 5.00153009512 4.63278526448
390 DEN 5.88695928379 4.56414599084
640 TUR 5.91307061863 1.93769898988
710 CHN 5.64702984497 0.137719529303
740 JPN 5.6229387615 0.156535511418
1872
2 USA 3.47900195054 0.0
100 COL 5.28320113187 2.46177476259
135 PER 5.28214022222 2.82168088537
140 BRA 5.46291862943 0.767817118208
155 CHL 5.34205170494 3.14276111552
160 ARG 4.2471317842 0.659304081267
200 UKG 0.333988389844 3.77855570534
210 NTH 4.53353385163 5.59597654339
211 BEL 3.45271120002 5.85810784584
220 FRN 2.85577137048 6.28031040398
225 SWZ 5.57579981573 1.37492503142
230 SPN 4.55288082879 0.381753926543
235 POR 5.57102372808 0.340057905668
255 GMY 3.76215049522 5.36536039943
300 AUH 3.84397182302 1.8638143708
325 ITA 3.39110000176 1.50562929507
350 GRC 5.51127909267 3.69614168869
365 RUS 3.87449158809 5.55855282847
380 SWD 4.02270319309 4.77960475281
390 DEN 5.2508762915 4.68727491357
640 TUR 5.44694449412 3.43316060638
710 CHN 5.26335926296 4.05143163784
740 JPN 5.26872961954 4.04683156801
1873
2 USA 4.94058052756 0.0
70 MEX 8.39237333844 0.053092082493
100 COL 7.33573618825 0.528308825657
130 ECU 8.39227926507 5.47183454403
135 PER 8.27111375904 5.69352534872
140 BRA 7.4432775678 6.19518739074
155 CHL 8.27637236062 5.2876774657
160 ARG 5.77836497819 3.60247785542
200 UKG 1.41159713498 5.39522839994
210 NTH 6.42598010157 4.36123096728
211 BEL 4.64516310946 4.0794631144
220 FRN 2.83329765034 2.06187522152
225 SWZ 8.37832438061 2.02832613291
230 SPN 6.09353079954 1.49561610065
235 POR 6.38855691243 2.36357976879
255 GMY 4.07561437589 4.73968979373
300 AUH 8.39514199793 2.89145191925
325 ITA 6.33653333536 2.88528715906
350 GRC 8.08996496758 5.82759699231
365 RUS 7.64848812683 4.81446424151
380 SWD 6.98369310357 5.13572685658
390 DEN 8.39205358905 5.14247921829
600 MOR 8.34994924873 5.57996479968
640 TUR 8.36514059759 2.11649669709
710 CHN 8.39285771624 5.36835625669
740 JPN 8.3820307715 1.91340621698
1874
2 USA 4.39988433318 0.0
41 HAI 7.37787545009 1.0797854051
70 MEX 6.98496985646 6.17382869316
100 COL 7.00843933491 3.83788847932
135 PER 6.09944626638 0.831235202111
140 BRA 5.62495195939 2.03704409477
155 CHL 7.18602835423 4.22652640681
160 ARG 6.03839527111 1.48916016125
200 UKG 0.638856314463 4.47803484081
210 NTH 6.97711458618 5.41874534056
211 BEL 5.96305408848 5.44420588489
220 FRN 1.58520194539 1.23343309282
225 SWZ 7.36919541601 1.22527221017
230 SPN 5.64699360677 0.221516506777
235 POR 5.65985948204 2.0418362867
255 GMY 4.26193852023 5.30251955374
300 AUH 7.371283498 4.85884107732
325 ITA 6.5192022102 4.81480916248
350 GRC 6.90083911113 3.59974919721
365 RUS 5.39808121414 5.00167356383
380 SWD 6.53798703031 5.16582299038
390 DEN 7.359757479 5.19244294995
600 MOR 7.27915848218 4.56489013631
640 TUR 5.34116679417 2.92569534389
710 CHN 7.22021624297 4.39186264614
740 JPN 7.09952140942 4.03812090904
1875
2 USA 5.97703652274 0.0
70 MEX 9.38993538386 6.24490741195
100 COL 8.30506671339 3.55248004362
130 ECU 8.79884584281 3.87165515651
135 PER 8.58220616548 3.72332191078
140 BRA 8.06892340662 0.057061482485
155 CHL 8.84565802507 4.25620271824
160 ARG 5.99733861842 1.93488213526
200 UKG 1.53700787017 4.10482622839
210 NTH 7.23072144703 5.57204996814
211 BEL 5.98499878764 5.47142759533
220 FRN 3.64778763522 0.898314466723
225 SWZ 9.3884381197 0.871321685406
230 SPN 7.04958831973 1.05109086384
235 POR 8.92359807161 4.12668358208
255 GMY 5.84759764435 5.80319645502
300 AUH 9.38858986188 1.33727677613
325 ITA 8.466340653 1.33449306539
350 GRC 7.87117143108 3.29052623409
365 RUS 8.39824984974 5.76874812822
380 SWD 8.33357968476 4.61013882448
390 DEN 8.1242085138 5.88620565696
600 MOR 8.60591994048 4.41093029697
710 CHN 8.91750206754 3.99632517567
740 JPN 9.37509320696 0.788741574893
1876
2 USA 4.98791345716 0.0
41 HAI 8.23084889673 1.79371395799
70 MEX 8.20277748221 0.047162512714
130 ECU 7.61859956785 4.17911344252
135 PER 6.24681628351 1.43131680171
140 BRA 6.22738664414 2.05681993839
145 BOL 7.84818840397 4.33400280829
155 CHL 8.03693676727 4.76579892572
160 ARG 5.9755943988 0.292553187157
200 UKG 1.22276333395 4.81521737514
210 NTH 7.13506160061 5.37631623973
211 BEL 5.70466402494 5.30101291196
220 FRN 2.10626448384 1.74422191794
225 SWZ 8.22021022323 1.67755929239
230 SPN 6.27774882298 0.95182852501
235 POR 5.70080764076 3.68464582095
255 GMY 4.47424583218 5.59280397732
300 AUH 8.22299233598 3.02336415532
325 ITA 6.07417266739 3.01814128031
350 GRC 7.89754109155 4.46418369837
365 RUS 7.53346024358 5.74509983511
380 SWD 7.76331850639 5.60556289342
390 DEN 7.77365143703 5.59993777445
600 MOR 7.97612142184 4.62597223262
640 TUR 6.27078642511 2.52087609124
710 CHN 8.06702520126 4.9009304242
740 JPN 8.22715740757 6.23638615991
1877
2 USA 4.17852831258 0.0
70 MEX 7.65858984651 6.19645416076
130 ECU 7.23659356516 1.5880639096
135 PER 5.67366822892 2.36474448565
140 BRA 6.22304217256 3.46060036184
145 BOL 7.13965974592 1.41124902986
155 CHL 7.2380420068 1.93946591404
160 ARG 6.41576873952 4.51131428436
200 UKG 0.614056001722 1.65472091754
210 NTH 6.48638233105 4.78584666145
211 BEL 5.41306920731 4.65329252033
220 FRN 2.52748188468 3.35250527474
225 SWZ 7.21935472758 4.05237389752
230 SPN 6.55308851991 3.08454886656
235 POR 6.22381174307 3.47798348006
255 GMY 3.74226199513 5.10989411078
300 AUH 7.34804157589 4.23365102851
325 ITA 6.07196631925 4.11495177491
350 GRC 7.08165474271 1.21852359352
365 RUS 6.54580920739 4.30133118965
380 SWD 6.46565477381 5.23892938385
390 DEN 6.44028963808 5.26484040162
600 MOR 6.87953575087 0.73463092691
616 TUN 6.97225937809 0.996212101947
640 TUR 6.48254501427 2.81750101243
710 CHN 7.22899222403 1.7551517183
740 JPN 6.49570741851 0.155862990422
1878
2 USA 4.43259185744 0.0
41 HAI 7.78623298539 3.87218508396
70 MEX 7.73732586695 6.23139135967
100 COL 7.30780979323 0.816685978569
101 VEN 7.50420165712 0.578483311146
130 ECU 7.66190858655 0.471798430264
135 PER 5.97501466252 3.18300414275
140 BRA 5.67613999459 1.38212137122
145 BOL 7.43019924883 0.68607066034
155 CHL 6.07208594063 3.658458417
160 ARG 6.47831861519 4.80961624803
200 UKG 1.05306546549 0.033809651873
210 NTH 7.21419838125 5.34649674959
211 BEL 4.11769853407 5.15628879046
220 FRN 1.72151812446 3.76996563763
225 SWZ 7.1438267196 2.74164648639
230 SPN 6.02028685518 0.190542715749
235 POR 5.67422594706 1.38807640748
255 GMY 3.67240596304 5.55743370784
300 AUH 7.07519172407 2.57375947969
325 ITA 6.28888270279 2.68296273308
350 GRC 7.78954704585 0.375763218492
360 ROM 7.78299089906 2.55303014116
365 RUS 4.60652314901 2.27660463105
380 SWD 7.52586122702 5.67509492159
390 DEN 7.5201056183 5.68345843595
600 MOR 6.24327478564 4.07615846438
616 TUN 7.7903067212 3.4533993407
640 TUR 6.5056214213 4.39481563405
710 CHN 7.13491400045 0.974728693523
740 JPN 7.11953614696 0.975768886794
1879
2 USA 4.38920291258 0.0
41 HAI 7.56811841837 3.78903253945
70 MEX 7.5668751347 6.20519749547
130 ECU 7.03375943516 1.31712305491
135 PER 6.25110513813 4.12061769174
140 BRA 5.85052203186 0.600744757922
155 CHL 7.38075168443 0.908610788452
160 ARG 6.35008172207 4.43649040166
200 UKG 0.956293860092 0.520571978587
210 NTH 6.93639794537 5.7530631653
211 BEL 5.30896899009 5.82453333757
220 FRN 1.92191347712 3.96695633451
225 SWZ 6.95122202495 3.10541115508
230 SPN 5.84328415117 2.54195147425
235 POR 5.99617415917 0.475715212019
255 GMY 4.14601445872 5.55405558423
300 AUH 6.75948888961 2.67642159332
325 ITA 4.92011304858 3.00093942348
350 GRC 6.86644065035 1.56893952095
360 ROM 7.57620608705 2.68714934715
365 RUS 5.47322790561 4.924818355
380 SWD 6.20766927033 5.40439875458
390 DEN 7.04233502039 5.43232349079
600 MOR 7.57212882139 3.91614209739
616 TUN 7.56840258459 3.6525494451
640 TUR 6.22897586347 4.85893695112
710 CHN 7.21326483948 1.09101050426
740 JPN 7.32523220171 0.076648761826
1880
2 USA 3.632388407 0.0
41 HAI 7.25600052965 4.42385940311
70 MEX 7.24774339847 0.157042968441
130 ECU 6.87154208183 1.9848821941
135 PER 6.80025759261 2.17761792938
140 BRA 5.7227980173 1.18191815305
145 BOL 7.10174195232 1.62538390948
155 CHL 6.03763499655 0.810805656464
160 ARG 5.87643361082 3.98542926819
200 UKG 0.825642329046 1.11474807049
210 NTH 6.12692588086 6.03610921067
211 BEL 5.25641849705 5.96703270007
220 FRN 2.40227076031 4.69426621078
225 SWZ 7.0566024494 5.12868837148
230 SPN 5.71722880166 0.416625680349
235 POR 7.05343994134 1.17740590512
255 GMY 2.8071219773 5.47104880488
300 AUH 5.97201144003 2.75895095814
325 ITA 5.05760922302 2.99775985881
350 GRC 6.99240613147 1.79080834521
360 ROM 7.25594428806 2.73421851399
365 RUS 5.54911099781 4.73768693015
380 SWD 6.07333499695 5.46314389778
390 DEN 6.9521553209 5.48977127727
600 MOR 7.1752341404 1.47321028142
616 TUN 7.25814117122 3.04527319098
640 TUR 6.55725540494 4.69976247593
710 CHN 6.72165953311 2.39552896337
740 JPN 7.25706825467 0.041369731627
1881
2 USA 4.47862970266 0.0
41 HAI 7.10993527717 1.10988378595
70 MEX 7.10388079487 6.24993039384
101 VEN 7.11045059737 2.98841740648
130 ECU 7.09384329028 3.32537898167
140 BRA 5.83814069312 2.36484447902
155 CHL 6.94609017087 3.69084129072
160 ARG 6.30646963731 1.95579910181
200 UKG 0.72074502959 3.05270041437
210 NTH 6.14758517725 5.74925559916
211 BEL 4.86105922132 5.87480786325
220 FRN 1.75488310489 1.51643887868
225 SWZ 6.2568203377 5.03194009833
230 SPN 6.10896118532 1.34755249998
235 POR 5.80101727971 2.3516123967
255 GMY 3.1555437925 5.34994586569
300 AUH 5.92029121715 4.68658394811
325 ITA 5.15229784538 4.9334983044
350 GRC 7.1108942393 3.15629654853
360 ROM 7.08114817546 4.66008532881
365 RUS 4.82687546583 4.1633826493
380 SWD 6.51741670728 5.36571942293
390 DEN 6.52586159674 5.3667106377
600 MOR 6.25893802807 1.6589281295
616 TUN 7.10531478469 2.8155385956
640 TUR 5.16273573044 4.35764206643
710 CHN 7.02812193797 3.49671370007
740 JPN 6.57480556508 0.138608328108
1882
2 USA 6.08334097909 0.0
41 HAI 8.39765702752 1.33996779639
70 MEX 8.36822837051 0.036213986995
130 ECU 8.0926358566 3.41128153128
140 BRA 8.15670802077 2.86435371421
155 CHL 8.18873158641 3.25765163264
160 ARG 6.86889336811 1.54341536894
165 URU 6.29195451048 2.34717523743
200 UKG 1.1587200761 3.15350085357
210 NTH 7.1637181452 4.94042256484
211 BEL 6.16178852653 4.95618631468
220 FRN 2.35075165966 1.2688082777
225 SWZ 8.38885096001 4.78378350223
230 SPN 6.71003018798 1.15370485333
235 POR 8.22494765926 3.00702179213
255 GMY 3.76233839735 4.89950093087
300 AUH 7.31582695289 4.21005446418
325 ITA 6.80116540174 4.2746591736
350 GRC 8.23097007021 3.12483908168
360 ROM 8.02192897718 4.17461860916
365 RUS 7.18135731574 4.59807333155
380 SWD 6.92397071683 5.2980737808
390 DEN 6.88421699698 5.30355843623
600 MOR 8.39686598842 0.973422600261
640 TUR 6.77530793579 1.87698503397
710 CHN 7.90736398645 3.5910520205
740 JPN 8.38083192634 6.25850669842
1883
2 USA 4.19159920584 0.0
41 HAI 6.87065221406 3.64570083508
70 MEX 6.88861861803 6.22449312747
101 VEN 6.88090359657 1.39739788741
130 ECU 6.86959406247 1.54563451034
135 PER 6.39177435647 2.82883209708
140 BRA 6.23567133291 3.0765954608
155 CHL 5.36984505251 3.90469079599
160 ARG 6.32341497128 3.47817597668
165 URU 6.2267113306 3.07988700307
200 UKG 0.580905156677 1.71955763407
210 NTH 4.78977718856 0.910996398222
211 BEL 4.37741793478 0.601605843207
220 FRN 1.91370472995 3.26801686367
225 SWZ 6.10270392963 4.73926772431
230 SPN 4.82786038062 5.8649807052
235 POR 6.32842733315 2.61479046971
255 GMY 2.41306379533 5.22757395625
300 AUH 5.55842146328 4.38568140763
325 ITA 4.99274109399 4.65660203894
350 GRC 6.07096143486 4.25442942746
360 ROM 6.88204920889 4.40458053031
365 RUS 4.05319568732 1.96243237029
380 SWD 6.09298921927 5.27741597312
390 DEN 6.089937538 5.26378841138
600 MOR 6.88571106217 3.29698835287
640 TUR 4.55800914025 2.15362906894
710 CHN 6.88662303528 1.2508933595
740 JPN 6.57854858356 0.10337171083
1884
2 USA 4.92308476457 0.0
70 MEX 8.19801055572 6.25913137614
130 ECU 8.20283966923 2.34911892891
135 PER 7.06919291654 1.3370646179
140 BRA 8.12674284199 2.66445309772
145 BOL 8.19064920363 2.55144223136
155 CHL 8.20180524366 2.16089338177
160 ARG 6.73726414905 1.62103344858
165 URU 6.721588736 0.792430094614
200 UKG 1.49717969248 2.28053058822
210 NTH 6.6515232851 3.1641065181
211 BEL 5.27620946986 3.0798776404
220 FRN 2.6934403865 0.949133572434
225 SWZ 8.20282498959 3.7584971089
230 SPN 6.96597202199 1.09298134749
235 POR 8.20300408124 2.05950889886
255 GMY 3.05382760093 3.76243617383
300 AUH 6.10928513166 4.98728537831
325 ITA 5.27564185696 4.66581790789
345 YUG 8.19830365927 4.95313295887
350 GRC 8.20572226197 2.44989652318
360 ROM 8.20316408936 5.02172055054
365 RUS 7.07221643386 3.56936918708
380 SWD 6.72610615174 3.97091637183
390 DEN 6.71253286369 3.96690577606
640 TUR 5.91966915036 5.23342001096
710 CHN 8.20831713368 2.25636027912
740 JPN 8.20586367587 1.95771657779
1885
2 USA 3.68040434398 0.0
41 HAI 7.15103368274 1.37796265793
70 MEX 7.15271740789 6.08781093582
100 COL 7.1522950902 2.02589408427
130 ECU 6.58698277088 5.56712683919
135 PER 6.58447701928 5.15308151227
140 BRA 6.64496229651 6.21138463246
155 CHL 6.79731062834 3.68678612862
160 ARG 6.06899989304 2.2752271942
165 URU 5.32640543517 0.460100235102
200 UKG 0.116850157591 4.00679489415
210 NTH 6.6397417674 3.46568504376
211 BEL 5.18951904959 3.36952549566
220 FRN 1.50631781076 1.82464655325
225 SWZ 6.33592130629 4.32390984388
230 SPN 6.17664056569 1.82667638134
235 POR 6.17049904276 1.55857522619
255 GMY 2.83687020068 3.86584842504
300 AUH 6.14201691433 4.70101108236
325 ITA 4.99641663463 4.45371248186
350 GRC 5.96890462968 1.13025547026
360 ROM 7.06112096799 4.69457255753
365 RUS 6.73812941693 3.85115389277
380 SWD 6.64965258231 4.05379627522
390 DEN 6.64709478753 4.03801642158
640 TUR 5.79659858789 4.85840178057
710 CHN 6.58781503532 5.36454297932
740 JPN 6.6612334717 0.111877795336
1886
2 USA 3.6379870704 0.0
41 HAI 7.16423167563 6.16809639496
70 MEX 7.16326570582 0.111981440156
101 VEN 7.03400553616 6.04364447933
135 PER 6.33559697957 1.38746671004
140 BRA 5.50675004347 0.414676933027
155 CHL 6.57641427802 1.63160596925
160 ARG 6.62435106362 2.64729468371
165 URU 7.15740326835 2.62445350005
200 UKG 1.21393547682 2.86174190219
210 NTH 6.9992284878 3.63587414516
211 BEL 5.8832754241 3.59808151742
220 FRN 2.90501349198 3.05025675601
225 SWZ 5.95599902919 4.28128719899
230 SPN 7.14775894378 2.89112909419
235 POR 7.16431665706 3.04092404086
255 GMY 2.8622279048 3.89150328
300 AUH 5.90112878389 4.88270354164
325 ITA 4.36777982382 4.52986024691
345 YUG 7.15380586354 4.91718140768
350 GRC 6.10239768972 1.0824738038
360 ROM 6.68158712357 4.59498102701
365 RUS 4.77357981205 2.16928795681
380 SWD 6.86656649873 3.86997961207
390 DEN 6.84882416996 3.87924828651
630 IRN 7.16226898896 2.0776440272
640 TUR 5.85006391302 2.32536582064
710 CHN 6.85073860085 1.82424564347
740 JPN 7.16095241737 0.000769611943
1887
2 USA 2.95434543043 0.0
41 HAI 6.5517834503 0.213168557863
70 MEX 6.55090005829 5.99314632614
101 VEN 6.5502818401 0.065570656675
135 PER 6.2393958062 5.03449198922
140 BRA 6.04586656516 6.17212066023
155 CHL 6.22688967786 3.6968562481
160 ARG 6.12110289899 1.62804627994
165 URU 6.06285409195 1.08319641511
200 UKG 0.479688597577 4.17940181293
210 NTH 5.17290459621 2.66586236766
211 BEL 3.72220776827 3.11492625515
220 FRN 2.27191397328 1.18094012795
225 SWZ 5.85575021659 0.830922675996
230 SPN 6.08216374469 1.46266978111
235 POR 6.03147219617 1.27541270914
255 GMY 1.6313454168 3.44696718249
300 AUH 6.22781798149 1.96771011059
325 ITA 4.42425681564 0.674623478513
345 YUG 6.54224890896 2.02018041779
350 GRC 5.80678014993 2.21330470411
360 ROM 5.53663285936 4.3616586543
365 RUS 4.88621967611 2.37289525661
380 SWD 5.91868740606 3.97508800562
390 DEN 5.91444501553 3.96107882121
630 IRN 6.5499885477 2.40073685811
640 TUR 5.3565446894 1.85209567138
710 CHN 6.18127626651 5.57061019928
740 JPN 4.89850827599 5.66554358797
1888
2 USA 3.10138320222 0.0
41 HAI 6.73109950341 0.044112808356
70 MEX 6.73019193381 6.16358995188
101 VEN 6.72955679557 0.203316869604
135 PER 6.70577662631 4.76924776094
140 BRA 6.05344271762 5.94823726903
155 CHL 5.7630665851 4.48666984936
160 ARG 5.84410589043 0.802466321212
165 URU 5.81427605959 1.09773159464
200 UKG 1.00841465008 4.75249194199
210 NTH 5.18512048355 3.53994154832
211 BEL 4.80060506888 3.83348914526
220 FRN 2.0802217531 1.34278652353
225 SWZ 5.63047796822 2.67327798133
230 SPN 5.73431965893 1.3966353911
235 POR 6.729757809 4.95995048482
255 GMY 2.5538603424 3.59232197383
300 AUH 5.72094684951 2.28228290661
325 ITA 4.35775002082 2.58313751018
345 YUG 6.72130401079 2.29389150097
350 GRC 5.6976706181 1.74521810663
360 ROM 6.72468031415 3.96091740868
365 RUS 4.92653737288 3.23926258854
380 SWD 6.16772547102 4.19083775955
390 DEN 6.16339224745 4.1920770033
630 IRN 6.72925547604 3.13973846929
640 TUR 5.6961022319 2.12365858224
710 CHN 6.46001343783 5.36188680578
740 JPN 4.74682615331 5.4233083576
1889
2 USA 3.40260217382 0.0
41 HAI 6.54688340506 0.036168016257
70 MEX 6.54307121228 6.16225848577
101 VEN 6.53826616339 0.190580353705
135 PER 6.49961463424 5.53585472991
140 BRA 5.81591690383 5.93086033017
155 CHL 5.55271793121 4.68915381533
160 ARG 5.59016078294 0.746604291111
165 URU 5.53695516971 1.07606430327
200 UKG 1.24276538336 4.92435883488
210 NTH 4.94564925654 3.66672154007
211 BEL 4.72360541838 3.95447925836
220 FRN 2.00452847403 1.29658171892
225 SWZ 5.68882195572 2.61127609575
230 SPN 5.46685617228 1.42241439514
235 POR 6.54210684615 4.95615335806
255 GMY 2.34289902554 3.62768217843
300 AUH 5.58480857042 2.31411862556
325 ITA 4.56520896432 2.61714724244
345 YUG 6.52368983372 2.3178078943
350 GRC 4.82171630535 1.91686516389
360 ROM 6.54030339172 4.08123041307
365 RUS 3.79910027439 3.11434090066
380 SWD 6.24207072647 4.24935111215
390 DEN 5.95065223873 4.43764538133
630 IRN 6.54439111769 2.98932858208
640 TUR 5.14775596649 2.06806881875
710 CHN 6.50934220438 5.22791325962
740 JPN 5.27601236892 5.25481747002
1890
2 USA 4.0338522658 0.0
41 HAI 7.55978448237 6.27958451573
70 MEX 7.55222789732 0.170145003199
100 COL 6.563217312 6.01791814034
101 VEN 7.57803610384 0.081689064666
130 ECU 7.57835817002 1.60250321533
135 PER 7.57415098291 4.85301150092
140 BRA 7.57652469649 6.19115956765
155 CHL 7.21910215343 5.51941670357
160 ARG 6.24564740982 1.06120929473
165 URU 6.36061238866 1.37617850644
200 UKG 1.22365217247 4.76115316603
210 NTH 6.40187706164 4.41520229865
211 BEL 5.18882450275 4.47161541584
220 FRN 2.44947704948 1.60211073197
225 SWZ 6.05510573954 2.15946931879
230 SPN 6.0428934236 0.655449467678
235 POR 6.9348247699 0.583017842245
255 GMY 2.63447651638 3.82444554954
300 AUH 6.48242838821 2.61203671953
325 ITA 4.05952992937 2.18029977421
350 GRC 7.56949163837 4.9985602869
360 ROM 7.14574785414 4.11610488205
365 RUS 6.35608403878 3.25538586512
380 SWD 6.74272064952 3.72505213325
390 DEN 7.05501011179 3.95097162553
630 IRN 7.57790330236 3.23479734124
640 TUR 6.45753895114 2.63789006321
710 CHN 7.34624286005 5.24121724729
740 JPN 6.02434683829 5.23283203493
800 THI 7.5746469558 0.693892239626
1891
2 USA 2.88513721358 0.0
41 HAI 6.73298063818 6.13216787594
70 MEX 6.73314926142 0.143000265655
100 COL 6.37044789877 6.27823067282
101 VEN 6.73429991429 0.278079614035
130 ECU 5.25655609814 0.553650499114
135 PER 6.71288556577 5.28266543814
140 BRA 6.26023414314 5.95993026791
155 CHL 6.25233253841 3.9525153435
160 ARG 5.41396950609 4.85911821252
165 URU 5.630140485 1.65276898691
200 UKG 0.960471350863 4.95926551146
210 NTH 5.64746331104 4.32374169022
211 BEL 3.97321038726 4.59056034605
220 FRN 1.86773725168 1.43295246116
225 SWZ 5.46067332577 2.41563624572
230 SPN 5.84683941524 0.983002490045
235 POR 6.73293486901 5.13764058749
255 GMY 2.78680577559 3.69806740383
300 AUH 5.50706037466 2.88474524739
325 ITA 3.90502677717 2.38601423781
345 YUG 6.73512054739 2.80043585067
350 GRC 5.70464345174 1.28461696838
360 ROM 6.72592696745 4.61564482681
365 RUS 5.63591583097 3.11652540016
380 SWD 6.02040010436 3.64682772673
390 DEN 6.01598940218 3.66484863042
630 IRN 6.69865175689 3.12702245765
640 TUR 6.10821065662 2.91823104431
710 CHN 6.69029928573 5.55285229315
740 JPN 5.04243027824 5.61728271636
1892
2 USA 3.10807427013 0.0
41 HAI 7.17834839837 6.26733261193
70 MEX 7.18013925182 0.109750595416
101 VEN 7.17509665603 0.241034783198
135 PER 7.18048601322 4.76656853766
140 BRA 7.18165900859 6.1274792352
155 CHL 6.85134008792 3.78449276526
160 ARG 6.43867346755 1.34496615444
165 URU 7.18000962525 4.58017264461
200 UKG 1.05445541077 4.22401870774
210 NTH 4.81957597311 5.44136306056
211 BEL 4.14661996799 5.467028706
220 FRN 3.33408586193 1.57679592939
225 SWZ 6.19592079166 1.89796173439
230 SPN 6.74820297176 1.56353501002
235 POR 7.18013283031 4.41098385148
255 GMY 2.4725991059 3.58819191032
300 AUH 5.23729803228 2.59306906207
325 ITA 4.58060342463 1.94779850816
345 YUG 7.17850690461 2.58802595042
350 GRC 7.1782996017 2.3636868778
360 ROM 5.65081186354 3.11005092265
365 RUS 6.03263298671 2.79266071026
380 SWD 6.52422293088 4.02108271179
390 DEN 6.82474862539 3.57166753671
630 IRN 7.18062985657 2.80889034684
640 TUR 6.00698077668 2.38624568316
710 CHN 6.75848423336 0.821351774381
730 KOR 7.18130154467 0.691139425714
740 JPN 5.17646195458 0.745002524551
1893
2 USA 3.35117466301 0.0
41 HAI 7.17834839837 6.26573665022
70 MEX 7.17852817556 0.135207991544
100 COL 7.18028399949 4.65391907059
130 ECU 7.17195475088 1.74196438957
135 PER 7.17821313743 4.79661261499
140 BRA 6.30490689477 6.03149987179
155 CHL 6.490658684 3.85836989419
160 ARG 6.41002433216 1.46530294002
165 URU 7.18000962525 1.63107622906
200 UKG 0.982828328308 4.64736819365
210 NTH 4.85659357067 5.37246198895
211 BEL 4.7945182178 5.09024559954
220 FRN 2.88151658909 1.64204273111
225 SWZ 6.10441551586 2.02200688857
230 SPN 6.17195395521 1.22331934327
235 POR 7.18084259291 4.49533107341
255 GMY 2.39579264065 3.62196120906
300 AUH 5.80146098141 2.52111128165
325 ITA 4.6362312473 2.04921276438
345 YUG 7.17226593665 2.54602311466
350 GRC 7.1782996017 2.3636868778
360 ROM 7.17643890775 5.03514587849
365 RUS 5.14537609771 2.78354408567
380 SWD 6.3214630902 4.12298981926
390 DEN 6.32589588215 3.54820467139
630 IRN 7.18062985657 2.78448297479
640 TUR 6.27731666005 2.38788340239
710 CHN 6.66209250386 0.822120824564
730 KOR 7.16670440074 0.688513569685
740 JPN 5.16738296644 0.73117535056
1894
2 USA 3.91342149141 0.0
135 PER 5.4315314229 5.31345778051
140 BRA 5.35040054647 6.09066173013
155 CHL 5.09682052293 3.76166131878
160 ARG 5.42975773057 5.50912089679
200 UKG 0.838535961738 5.30452428986
210 NTH 3.62643412196 4.24171641187
211 BEL 3.38851124108 5.25621662828
220 FRN 2.14801168985 0.891528773878
225 SWZ 3.80662454857 1.29560519184
230 SPN 4.97481731028 0.668707390987
235 POR 5.43359727564 5.79485833692
255 GMY 1.57456977124 4.21972348664
300 AUH 4.14026883626 2.46948436428
325 ITA 3.20593008711 1.51364617977
345 YUG 5.43339289291 2.4367254855
350 GRC 4.82999125095 2.68955255875
360 ROM 5.40952286812 5.10026253902
365 RUS 2.72517622458 2.98167103687
380 SWD 5.39106072628 4.70316899185
390 DEN 5.39689162643 4.70414832773
630 IRN 5.41989229581 2.08153702776
640 TUR 4.38244650574 2.17918861186
710 CHN 5.41514031625 3.02846980964
740 JPN 4.07845229022 0.192099635092
1895
2 USA 1.06787055867 0.0
70 MEX 4.77470046208 0.387675163541
100 COL 4.85951194022 0.138367520088
101 VEN 4.85295540001 0.644841368848
135 PER 4.85638402556 6.06754416029
140 BRA 4.2239794751 1.63835065357
155 CHL 4.69287957977 5.29672780254
160 ARG 3.48675545369 2.2508707551
165 URU 2.93452540794 2.00983971698
200 UKG 0.232214891216 4.36529174699
210 NTH 3.68533675227 5.65091838631
211 BEL 2.05049711382 5.68402918466
220 FRN 1.77133761052 3.59807365277
225 SWZ 4.70013488169 4.02646662483
230 SPN 3.78781513973 2.93851247243
235 POR 4.85221318297 2.78510877603
255 GMY 1.33205665887 4.82960481165
300 AUH 4.77452461285 4.58362260335
325 ITA 3.86276196822 4.18237464972
350 GRC 4.43572947692 4.47715137873
360 ROM 4.78026766928 4.76684529836
365 RUS 3.76416443145 4.43971078759
380 SWD 4.85912084225 4.99382277299
390 DEN 4.85149530092 5.009382791
600 MOR 4.85903451099 3.31236748398
640 TUR 4.05165127967 3.64777897458
710 CHN 4.30445845682 1.02357395994
740 JPN 3.58012734216 1.04799556326
1896
2 USA 2.30206419241 0.0
41 HAI 5.82019339527 0.145009495862
70 MEX 5.81830508749 6.21362053305
101 VEN 5.81741210489 0.364645790104
130 ECU 5.81863778768 1.97511242926
135 PER 5.80601981184 1.73516933405
140 BRA 5.0281029195 2.28139569946
155 CHL 4.55468233597 5.80307108879
160 ARG 5.39854325194 2.64226617784
165 URU 4.19809676372 2.50921281885
200 UKG 0.581239731727 3.03719282734
210 NTH 4.52197814955 4.96055793522
211 BEL 3.2415729455 4.98024389716
220 FRN 2.36661809123 3.01875172676
225 SWZ 4.81108837526 3.71723692058
230 SPN 5.69148907032 3.36701180448
235 POR 5.81302941295 3.40602607416
255 GMY 2.29279993168 5.24849991096
300 AUH 5.58052193299 4.26370559204
325 ITA 3.7853878948 4.05829298111
345 YUG 5.81306237074 4.17825769396
350 GRC 5.79279645348 4.35291129364
360 ROM 5.64016616219 3.98825791977
365 RUS 3.9713849975 4.56243449372
380 SWD 5.8187633742 5.43975581683
390 DEN 5.81971776235 5.44044266272
600 MOR 5.82028533015 3.03417130464
640 TUR 5.19250191647 4.3415963128
710 CHN 5.47212827851 1.33850366116
730 KOR 5.81481954122 1.07664010782
740 JPN 3.62251883304 1.15695070574
1897
2 USA 2.77916194345 0.0
41 HAI 6.86079137108 0.245584762711
70 MEX 6.86079137108 6.19722161929
101 VEN 6.86079137108 0.08947778096
130 ECU 6.47523188286 2.27158623687
135 PER 6.55397641273 2.48127946313
140 BRA 5.18360812894 1.63395937141
145 BOL 6.86079137108 2.47352791666
155 CHL 6.77739724989 4.67735871648
160 ARG 6.84699472095 3.47002183515
165 URU 5.96458734688 1.69866482322
200 UKG 0.839603275226 3.75337272923
210 NTH 4.53308286679 5.62419693534
211 BEL 4.35859437775 5.47118840237
220 FRN 2.79457858971 3.34154944614
225 SWZ 5.09256160648 3.92349104881
230 SPN 6.84525183984 3.32021677679
235 POR 6.81090129711 2.69272987638
255 GMY 3.04831132723 4.90902576812
300 AUH 6.36727017172 5.0877712316
325 ITA 4.02480647359 3.94545888207
345 YUG 6.86079137108 5.04748363803
350 GRC 6.86079137108 4.42669292329
360 ROM 6.05182831992 5.17661066533
365 RUS 5.75493330759 4.46681423574
380 SWD 6.68062604592 4.83486850793
390 DEN 6.69201734019 4.83706911123
600 MOR 6.86079137108 3.16988216549
630 IRN 6.31015585147 2.05569267224
640 TUR 6.18043511618 2.97355921464
710 CHN 5.99571834411 1.01181593728
740 JPN 4.55899053684 0.922803481303
1898
2 USA 3.17515099048 0.0
41 HAI 7.06150018078 0.251090858668
70 MEX 7.05443324032 6.2363682772
101 VEN 7.05604851692 0.113563825978
130 ECU 7.06415439117 3.01178140195
135 PER 6.82723451678 2.49215439822
140 BRA 5.3669170342 1.6262055779
145 BOL 7.06819174007 2.48420211598
155 CHL 7.04722811238 4.66059540739
160 ARG 5.42863880078 2.01927074022
165 URU 5.05136470266 1.84870713179
200 UKG 0.900604759253 3.4570226962
210 NTH 4.24780630106 5.81182654817
211 BEL 4.56960529567 5.50288833912
220 FRN 3.04552188321 3.66086799522
225 SWZ 5.46513250833 3.67463562259
230 SPN 6.76957959033 3.32703430273
235 POR 7.00331019922 2.69272987638
255 GMY 3.43852512697 4.76636892541
300 AUH 6.3210610086 5.09949479962
325 ITA 3.60371496577 3.91699147933
345 YUG 7.05182537329 5.07915157784
350 GRC 7.06287910627 4.34172252167
360 ROM 5.95260689371 5.21509987615
365 RUS 4.88697175893 4.33023526759
380 SWD 6.84744274776 4.83486850793
390 DEN 6.89028507376 4.83706911123
600 MOR 6.89372164425 2.31093157075
630 IRN 7.04913872256 2.85040182937
640 TUR 6.95867733447 3.90022142911
710 CHN 6.64733677138 0.884104921056
730 KOR 7.05810868974 1.00944455878
740 JPN 4.27099904417 0.848642288786
800 THI 7.03919975793 0.744075619656
1899
2 USA 2.40508736085 0.0
41 HAI 6.70648008889 0.313987441534
70 MEX 6.70493034745 0.028810263926
100 COL 6.70588114341 5.80616905774
101 VEN 6.70045464939 0.165892195013
130 ECU 6.2562877976 5.98553025759
135 PER 5.10925482795 2.41108710885
140 BRA 6.45057603503 6.16903799925
145 BOL 6.70555608155 2.34247667225
155 CHL 5.31883656643 2.59789158907
160 ARG 5.73707923468 3.53883825061
165 URU 6.70711501908 1.36580335099
200 UKG 0.525472051248 2.26837259206
210 NTH 5.38182260059 3.15743692244
211 BEL 3.50139408655 3.26605931543
220 FRN 3.31595868712 4.03063788411
225 SWZ 6.07537147778 4.18255029352
230 SPN 5.78140599808 3.88640586484
235 POR 6.70779113177 2.10065355176
255 GMY 1.6173261191 3.57226187937
300 AUH 5.28449635926 4.94423991498
325 ITA 4.36564122571 4.42886880912
345 YUG 5.843618361 5.16037054256
350 GRC 6.70571241511 1.94315874059
360 ROM 5.90687987809 4.97256875012
365 RUS 4.41077604572 4.49592054747
380 SWD 5.74132023248 1.68090794699
390 DEN 5.15247126318 1.64193206428
630 IRN 6.7036660847 4.76106665491
640 TUR 5.49130007826 4.70762113141
710 CHN 5.81893125176 0.615395753749
730 KOR 6.7059898972 0.856229988433
740 JPN 4.33559279476 0.755721477461
800 THI 6.70795626159 1.19180158078
1900
2 USA 2.51587117599 0.0
70 MEX 7.0555019881 6.25912341787
130 ECU 7.04877721379 1.7626650783
135 PER 6.15267517283 0.401767675762
140 BRA 5.87048488586 1.12318852264
145 BOL 7.05539390386 4.53855030799
155 CHL 5.92741415879 2.40108365162
160 ARG 7.05558567978 2.19355282893
165 URU 6.93848208336 1.14806159417
200 UKG 1.10152349883 1.65889798168
210 NTH 4.78093728904 5.69678969242
211 BEL 3.46732959082 5.45568247722
220 FRN 3.55675878536 3.37379262874
225 SWZ 5.47600012031 3.77356539919
230 SPN 5.90715866755 3.29097152295
235 POR 7.04760006287 1.47859812678
255 GMY 1.79626712411 3.98104865948
300 AUH 6.36704953848 4.28837811506
325 ITA 4.52152922528 3.99972981906
350 GRC 7.03601654449 1.34934189456
360 ROM 6.2267953072 4.35946966072
365 RUS 6.07635424146 4.76352005045
380 SWD 6.08311644571 2.69565440176
390 DEN 5.70886361998 1.9883799025
630 IRN 7.05356908862 4.78570172723
640 TUR 6.51443732959 3.01339215668
710 CHN 6.92481005785 0.856651121586
740 JPN 5.99136217833 0.815847644586
800 THI 7.03710033082 1.61872124219
1901
2 USA 1.87734167013 0.0
70 MEX 6.18508767333 0.420365507534
101 VEN 6.17998678977 6.20200248239
135 PER 5.6741498471 5.97600443726
140 BRA 4.29162876907 2.59067933272
155 CHL 4.89195849982 0.733609646244
160 ARG 5.92624727443 2.2230609867
165 URU 6.19286359505 2.46528913655
200 UKG 0.60880426899 2.05806161645
210 NTH 4.13737364972 4.92761180293
211 BEL 3.20407218034 5.23481467513
220 FRN 3.61344272826 2.98763056722
225 SWZ 4.93769183232 3.42953350581
230 SPN 4.7154846154 1.25373212277
235 POR 6.19030743107 1.74500257784
255 GMY 1.30928720142 3.11394542124
300 AUH 5.24543824906 4.18744322784
325 ITA 4.45985972608 3.72650784207
345 YUG 6.18530880883 4.22154621235
350 GRC 5.75116407022 4.37612810785
360 ROM 5.31534401788 4.06175567309
365 RUS 5.14936317923 4.51795729003
380 SWD 6.18549634946 1.55572897278
390 DEN 5.62404364308 1.98196478435
630 IRN 6.18897581878 4.56899248629
640 TUR 6.19090586287 3.80076359761
710 CHN 5.6314452219 0.170653021983
740 JPN 5.60861990319 0.180319422891
1902
2 USA 2.25067888081 0.0
40 CUB 6.99584963453 5.95168638514
70 MEX 6.99616816506 6.10174301859
101 VEN 6.99454461956 6.25790926608
135 PER 5.77217725314 0.908507424512
140 BRA 6.52113728701 0.167684772904
155 CHL 6.72158232704 4.76121084011
160 ARG 6.76938444947 1.63567536262
165 URU 6.77414487358 1.38701468005
200 UKG 0.430032492214 1.65141289696
210 NTH 5.24413462953 5.12880297064
211 BEL 4.45035029532 5.41907742297
220 FRN 4.03819767718 4.22587813514
225 SWZ 5.82021482932 4.00612153052
230 SPN 5.50632491265 4.45056886986
235 POR 6.64562218956 2.1215596576
255 GMY 2.4040164705 4.48799897481
300 AUH 6.04482268501 3.48330447592
325 ITA 4.48442137246 3.84297952787
345 YUG 7.00288778152 3.43811758141
350 GRC 6.97777605382 3.52929880759
360 ROM 6.99858281849 5.44467694451
365 RUS 6.42457494575 5.04009423986
380 SWD 5.49945458909 2.9203619893
390 DEN 6.58536773614 2.40483658655
640 TUR 6.74093629193 1.86707876131
710 CHN 6.13918203074 0.46370945296
740 JPN 6.1488022371 0.463323991601
1903
2 USA 2.30392045655 0.0
40 CUB 6.34354196288 0.007113761002
70 MEX 6.33542817988 5.9238453454
101 VEN 6.35039733721 5.77064744062
135 PER 6.15413328556 0.211641786336
140 BRA 6.00267032417 6.10866493837
155 CHL 5.95337848672 1.36607280879
160 ARG 5.72607709504 4.73996543091
165 URU 6.35017700212 1.07375434392
200 UKG 0.913109037614 1.19517214404
210 NTH 4.49935389509 2.70951340885
211 BEL 3.87353560143 2.28677362039
220 FRN 3.13209552146 4.75604339214
225 SWZ 4.69498495657 4.21229102015
230 SPN 4.30929064839 5.31484387491
235 POR 6.34908781988 0.870301902768
255 GMY 1.99860359515 1.99282399015
300 AUH 4.87794372157 3.51922494303
325 ITA 3.72185949802 3.89790510314
345 YUG 6.34123639465 3.49228028587
350 GRC 5.71973015719 3.29176660137
360 ROM 4.79383477507 2.18047616702
365 RUS 4.73807258183 3.09920145404
380 SWD 6.23098783164 1.59265386774
390 DEN 6.35114617366 1.78414998476
630 IRN 6.35010052843 3.06978280345
640 TUR 5.69995224325 3.68416195787
710 CHN 5.86558782411 0.444627196347
740 JPN 5.93677801683 0.443733060817
1904
2 USA 1.79800365549 0.0
40 CUB 6.68897475085 6.11494944718
70 MEX 6.68507981952 5.92523368977
101 VEN 6.68017048347 0.01316233039
135 PER 5.93815536218 0.295452807824
140 BRA 5.28620973036 1.53585294852
155 CHL 6.55529463081 4.40651785517
160 ARG 6.68326234439 1.91956348703
165 URU 6.5843981574 1.57754662873
200 UKG 0.760677835474 1.91270345454
210 NTH 4.21421162482 2.82344893305
211 BEL 4.54346809752 3.86459270298
220 FRN 3.78074500441 4.93340729919
225 SWZ 5.82181143474 4.7344129897
230 SPN 4.73450155985 5.35904285792
235 POR 6.68939422953 2.10854965794
255 GMY 2.49090149167 4.29352009656
300 AUH 5.12264693797 3.50947839762
325 ITA 5.12197784554 4.72069030317
345 YUG 6.66527779406 3.48019456956
350 GRC 6.08461841716 3.30442718597
360 ROM 5.60122745379 3.70973142523
365 RUS 5.42148682009 3.17304862242
380 SWD 6.6146365094 4.26527777254
390 DEN 6.63517062883 4.13224875652
630 IRN 6.6864283717 3.15405699651
640 TUR 6.66279122651 2.319417151
710 CHN 5.59336860843 0.754445532016
740 JPN 5.60782706563 0.723184868604
1905
2 USA 2.85644015979 0.0
40 CUB 7.48132845984 0.087344588927
70 MEX 7.47384136765 0.199182686518
92 SAL 7.4755526775 6.25125839576
101 VEN 7.48590221885 6.03208382187
130 ECU 7.48846784458 6.13781665908
135 PER 7.47220816923 1.14213183714
140 BRA 5.59104835938 1.94871979545
155 CHL 6.47996893505 1.30885918283
160 ARG 7.39193238269 0.987857037399
165 URU 7.48004743238 1.70651280526
200 UKG 1.22422516099 1.78023900786
210 NTH 4.80020226394 3.10297311432
211 BEL 4.51704743608 3.62750765815
220 FRN 3.75405498402 5.07709553425
225 SWZ 5.79835207847 4.84894622712
230 SPN 5.21460884418 5.67237265341
235 POR 7.48278936677 1.58626964643
255 GMY 2.03778349386 2.75486283941
300 AUH 5.670561332 4.23530447704
325 ITA 4.88871813686 4.79359034327
345 YUG 7.47773533404 4.26990780294
350 GRC 7.22729535863 4.17790603186
360 ROM 6.14371440315 3.95031024612
365 RUS 5.40562833862 2.88455836838
380 SWD 7.20325266035 2.55733622298
385 NOR 7.06636661893 2.24376935283
390 DEN 7.16647422812 2.40092411162
600 MOR 6.87688301838 5.22018980117
630 IRN 7.44460582148 0.561137643624
640 TUR 6.33007443918 4.40682757248
710 CHN 6.13410669721 0.520646879992
740 JPN 6.50100545913 0.437870621423
800 THI 7.46823207425 1.46443820329
1906
2 USA 2.72668302272 0.0
40 CUB 7.9324821713 6.23034667232
70 MEX 7.90169371283 6.10586512382
101 VEN 7.92595526967 0.065756973922
135 PER 7.93321605171 1.52757184911
140 BRA 5.49029744233 1.02488155123
145 BOL 7.93190149788 3.66182036659
155 CHL 7.92740317033 1.38761482757
160 ARG 6.5971773033 2.92699338525
165 URU 7.91814644162 1.64857038861
200 UKG 1.15187223909 1.43348688269
210 NTH 5.39710456001 3.967541689
211 BEL 4.76273965535 4.18051147726
220 FRN 4.38107360895 5.30576765319
225 SWZ 7.41353651166 5.19941776885
230 SPN 5.51704624851 5.70391433753
235 POR 7.89940364657 1.77860465919
255 GMY 1.73339598082 3.69585219476
300 AUH 6.60463526842 4.59571206473
325 ITA 5.47435776783 4.88839604847
345 YUG 7.80575634474 4.63739057741
350 GRC 7.90296192628 4.5687104825
360 ROM 6.92772091861 4.46805460301
365 RUS 6.31721942174 2.19218662729
380 SWD 6.6124838168 3.24975889702
385 NOR 7.92466104886 3.5198252778
390 DEN 6.49926479443 2.59463113088
600 MOR 7.44215690203 5.35559710068
630 IRN 7.90746923819 2.21200441571
640 TUR 7.53748900792 4.89054796586
710 CHN 6.93975996197 0.518562092993
740 JPN 6.94095299051 0.548751572677
1907
2 USA 3.38509715153 0.0
70 MEX 8.80716409134 6.2188347944
101 VEN 8.81288187767 6.13892744692
135 PER 8.65630492372 1.35464173077
140 BRA 7.72573782631 0.320797945471
145 BOL 8.81160325872 4.08028628085
155 CHL 6.87029970849 3.77581730995
160 ARG 6.97075038834 3.19366673235
165 URU 8.60032422194 1.56214839775
200 UKG 1.41231582118 1.44230015658
210 NTH 5.80933712746 4.30865355107
211 BEL 6.15234387105 4.52918201468
220 FRN 4.88223696354 5.15461848911
225 SWZ 8.16881423917 5.11296544292
230 SPN 7.04561187224 4.94346094036
235 POR 8.64280874075 1.46573306134
255 GMY 1.97206030068 4.3526689876
300 AUH 8.75595942284 4.74078859735
325 ITA 5.69401021805 5.57858593502
345 YUG 8.76477574485 4.74575268801
350 GRC 8.56501163604 1.68051377834
360 ROM 8.77218364155 4.00936813194
365 RUS 6.75566334791 2.64914062885
380 SWD 6.90499899874 3.46827026578
385 NOR 6.43980190002 2.19984080194
390 DEN 6.94781355154 2.93412886766
600 MOR 8.42057183975 1.7850448693
630 IRN 8.80170118795 2.67064257537
640 TUR 8.55505385889 1.24754208335
710 CHN 8.34588378136 0.917472373756
740 JPN 6.95564397584 0.893227163251
1908
2 USA 2.37090573817 0.0
70 MEX 6.62006753078 6.03950580216
101 VEN 6.61345026498 6.20412902692
135 PER 5.7696770815 0.880572570765
140 BRA 5.15646353625 0.53782841981
145 BOL 6.6350377646 3.5302212184
155 CHL 5.42858153405 1.79630142705
160 ARG 5.88655059802 3.7509946096
200 UKG 0.716370099483 1.39688125497
210 NTH 4.49661228957 3.25793850503
211 BEL 4.27280796638 3.83749711948
220 FRN 3.22887149126 5.31320573728
225 SWZ 5.50549038842 4.93527009715
230 SPN 4.87750715653 5.67078881637
235 POR 6.60717199115 1.25941301988
255 GMY 1.2391725164 3.76754707124
300 AUH 5.29835046783 4.43570880549
325 ITA 4.46843125754 4.78829780995
345 YUG 6.62808783572 4.41510230527
350 GRC 6.20089584153 4.2938788743
355 BUL 6.63308252849 4.52052116514
360 ROM 5.30809144384 4.0786530557
365 RUS 4.67311872742 3.0397645671
380 SWD 5.70825149782 2.53732781048
385 NOR 5.7063773508 2.55199762529
390 DEN 5.60163871863 2.17386387093
630 IRN 6.63593409578 2.94791372236
640 TUR 6.18502334318 4.56612376246
710 CHN 6.2040199473 0.168089895882
740 JPN 6.1950720622 0.167810607265
800 THI 6.61141789534 1.46049726584
1909
2 USA 2.23463926002 0.0
40 CUB 6.40676143842 0.106356906352
70 MEX 6.39539286033 6.23479244525
101 VEN 6.2127878692 5.56147096383
135 PER 6.19534081442 2.23528826667
140 BRA 5.54778853235 0.715960066268
155 CHL 5.13015828071 5.98729390481
160 ARG 5.94189822046 3.9923673854
200 UKG 0.327050879273 2.1139717707
210 NTH 4.36062221426 3.60890327251
211 BEL 3.62364417491 3.83491489352
220 FRN 3.83928182332 5.32751870687
225 SWZ 5.59001036671 5.06647376592
230 SPN 4.22442894927 1.5478517792
235 POR 6.10933224175 2.02735990477
255 GMY 1.51942102841 4.17590316827
300 AUH 4.98858931273 4.57845927495
325 ITA 4.46671161899 4.95039755954
345 YUG 6.4081253315 4.69494893709
350 GRC 6.26433416172 4.47144351711
355 BUL 6.41044689229 4.59171644925
360 ROM 5.25270535406 4.28266163979
365 RUS 5.03130259189 3.4004545331
380 SWD 5.79804552454 3.08222729749
385 NOR 5.21631092389 2.50969817996
390 DEN 5.53148830949 2.83745362338
600 MOR 6.27385351632 5.3686848281
630 IRN 6.40573154438 3.29706100723
640 TUR 5.5228532498 4.67647450539
710 CHN 5.69906219765 0.363518336695
740 JPN 5.70419179608 0.35041246324
800 THI 6.15690799655 1.10554624555
1910
2 USA 3.94659419405 0.0
40 CUB 9.11549403025 6.22219234354
70 MEX 9.11753685457 0.013171599439
91 HON 8.74560098898 2.37008607939
92 SAL 9.09764227821 6.15705162093
101 VEN 9.11333925547 0.087570135785
130 ECU 8.61878610745 1.91911426585
135 PER 8.48096584278 1.78019837385
140 BRA 7.44263068708 0.295246735332
150 PAR 9.11747218415 3.39171541159
155 CHL 9.10183172557 5.42213214806
160 ARG 7.42637884851 3.38873021607
165 URU 8.77245877576 2.25381250781
200 UKG 1.26522030521 2.19626313629
210 NTH 6.40412706223 3.80559810884
211 BEL 5.93102166745 4.13069230531
220 FRN 4.21379333204 5.30957638967
225 SWZ 8.13566603683 4.92370082603
230 SPN 7.61179164828 5.04128891728
235 POR 8.61357334585 2.50451088311
255 GMY 2.86920163953 4.47557170809
300 AUH 8.18137443468 5.24603715275
325 ITA 6.44271791019 5.27345668482
345 YUG 9.1161684503 4.39042641168
350 GRC 8.73623682144 2.04593489162
355 BUL 9.10872320074 3.23738331227
360 ROM 9.03740477472 4.16621804201
365 RUS 6.96251751907 3.62499246895
380 SWD 7.85401496294 4.68297145331
385 NOR 7.86284057265 4.50555211922
390 DEN 6.58945182328 2.88729414223
600 MOR 8.0507717145 5.53678451382
630 IRN 8.50961592394 3.59167931977
640 TUR 8.44913386846 3.23391013409
710 CHN 8.06871693975 1.3989423544
740 JPN 6.39357056786 1.37366874759
800 THI 8.80667540373 2.15050006272
1911
2 USA 3.93908372925 0.0
40 CUB 9.38869479986 0.165018470116
42 DOM 9.37268297616 6.12474851721
70 MEX 9.46929194551 0.058121524629
91 HON 9.20462558569 2.81906120871
92 SAL 9.48889966884 6.23314704862
93 NIC 9.47104124092 0.005396927158
100 COL 9.47847744369 0.113091478988
101 VEN 9.45835319166 6.18363197638
135 PER 7.17145946496 0.380942369813
140 BRA 9.37778489921 3.00514775896
145 BOL 8.83742120867 2.59351772149
150 PAR 9.48764653515 4.05591186542
155 CHL 8.01180072924 4.21062933247
160 ARG 9.15533358641 4.05198291219
200 UKG 1.79368025176 3.01367004089
210 NTH 6.43890863012 5.59359985157
211 BEL 6.76161516355 5.37076877245
220 FRN 5.52926200132 4.99054845804
225 SWZ 8.80889275761 4.91876257635
230 SPN 8.4800076811 5.0870626643
235 POR 9.03946992101 2.71654552732
255 GMY 3.49984849266 4.50064832419
300 AUH 8.91842795647 4.49743767544
325 ITA 6.01897023789 4.60829962046
345 YUG 9.48214349618 4.49292673828
350 GRC 9.32227532018 2.91121914922
360 ROM 9.45926121855 5.37282119971
365 RUS 6.24321610601 2.20061266092
380 SWD 7.48135574738 3.72430536623
385 NOR 7.85067319631 3.93535318442
390 DEN 6.9221186755 3.37595765387
600 MOR 9.49122489657 5.01448132969
630 IRN 7.91700102469 2.18786182013
640 TUR 9.3560216728 3.09944825417
710 CHN 8.71491961212 1.14377648476
740 JPN 6.58939612459 1.05896318883
800 THI 9.4815726556 1.15277195632
1912
2 USA 3.51003432064 0.0
40 CUB 10.0547390091 6.22863283453
41 HAI 10.0669547948 0.125755995911
42 DOM 10.0648472177 6.14773472871
70 MEX 10.0654587271 6.1899486928
91 HON 9.80076216717 0.222547524626
92 SAL 10.0575637145 0.171881217783
93 NIC 10.0526950434 0.035317791676
100 COL 10.060439429 0.077519209786
101 VEN 9.99949732516 6.08910457672
130 ECU 10.0644445456 6.27519098653
135 PER 7.93693488838 0.365724838479
140 BRA 7.74728955675 0.870050421298
145 BOL 10.0600409577 2.25805267639
150 PAR 10.0639842633 4.0291136405
155 CHL 8.12185917531 3.12719847596
160 ARG 7.97222000164 4.01818664894
165 URU 10.067296856 2.20486481372
200 UKG 2.76833731509 2.37223013213
210 NTH 6.57387200711 5.72720691919
211 BEL 6.46864978059 5.3784849046
220 FRN 5.34077978038 4.95016873575
225 SWZ 8.52714949046 4.87847610631
230 SPN 6.39615921047 5.86399481545
235 POR 7.73779705834 0.911233648425
255 GMY 2.08133439549 3.35808430594
300 AUH 8.16602227704 4.21422197839
325 ITA 6.2141220401 4.41688083915
345 YUG 10.0458976272 4.22513773475
350 GRC 10.0667009493 2.14736412812
355 BUL 9.22356269377 4.18620061352
360 ROM 10.0630961044 3.47600009084
365 RUS 7.83071348308 1.70071712174
380 SWD 8.54709165855 2.89974238134
385 NOR 8.6620038188 2.6053585102
390 DEN 8.40036240553 2.43530909992
630 IRN 10.0639932649 1.69545660877
640 TUR 8.70584946373 2.74880256668
710 CHN 10.0651874785 1.29718785854
740 JPN 7.77878379174 1.30057358933
800 THI 10.0676299155 2.30324144343
1913
2 USA 2.48475541766 0.0
40 CUB 9.28625905442 6.04976303472
41 HAI 8.03445183941 6.12703394635
42 DOM 9.28269981023 6.20200866175
70 MEX 9.28464660056 6.24981036434
90 GUA 9.27544404463 0.009521185807
91 HON 8.99653491698 0.435619834183
92 SAL 7.84957871813 5.54026078169
93 NIC 9.28175215455 5.99847190971
100 COL 9.26477738282 5.93846478901
101 VEN 9.27334669219 0.058457738314
130 ECU 8.77207170818 5.6947912527
135 PER 7.46012821192 1.35029314241
140 BRA 6.29063917433 2.34826992147
145 BOL 9.28044580676 2.76159535226
150 PAR 9.28035834788 3.90024801911
155 CHL 6.47172554763 1.75093458191
160 ARG 7.66031217211 3.90789620164
165 URU 9.27069137425 4.82092298972
200 UKG 2.1252265031 2.66574289992
210 NTH 5.73084313061 0.826327100252
211 BEL 6.0119104998 0.227728548482
220 FRN 4.13532529518 5.46537405202
225 SWZ 8.83411990692 5.28564539056
230 SPN 6.17554771999 0.697532635194
235 POR 7.72646706333 3.70586351664
255 GMY 2.03298340371 4.65343183695
300 AUH 8.11189003289 4.32956827057
325 ITA 5.51825883009 4.52271128224
350 GRC 9.27263484335 2.71261844662
355 BUL 9.28149808098 4.30976021934
360 ROM 9.27872430607 4.34380365722
365 RUS 7.38543722356 1.04508264759
380 SWD 7.53375751593 3.15228370573
385 NOR 7.71739126742 3.53238774156
390 DEN 7.68967123159 3.35243786348
630 IRN 9.28115212023 1.05668955666
640 TUR 9.28638913566 2.58008715044
710 CHN 9.28071537938 2.90114865523
740 JPN 7.40897583939 2.90095578411
800 THI 9.28656958879 2.65215878099
1920
2 USA 1.78232051594 0.0
20 CAN 8.64772229958 1.31894147379
40 CUB 10.3165504295 6.23768448215
70 MEX 10.314415709 0.050342358263
90 GUA 10.3162961349 5.99890526116
91 HON 10.1292479397 5.82345040368
92 SAL 10.3254864549 5.9478172594
93 NIC 10.3190004016 0.003760799577
94 COS 10.251582145 5.88107168055
95 PAN 10.3165572025 0.09908922296
100 COL 10.3277603294 5.30277562292
101 VEN 9.46768405376 5.30367893387
130 ECU 8.78732145013 1.03434365855
135 PER 8.56774324116 0.385951026808
140 BRA 8.84620020867 0.920113210065
145 BOL 8.81344299211 0.804830771334
150 PAR 10.3294591163 2.85894957779
155 CHL 8.67644712931 0.546023008095
160 ARG 6.63505515 2.86965186513
165 URU 8.71022152452 1.16833459588
200 UKG 1.61509868444 1.81023664632
210 NTH 7.80246222852 4.00120125718
211 BEL 6.96334525156 3.96051481362
220 FRN 5.27991888384 3.05109490274
225 SWZ 6.85730745517 4.5669304506
230 SPN 7.55539741395 2.75005941227
235 POR 8.43047584337 0.212147558076
255 GMY 4.69919206989 4.20239879151
305 AUS 9.21809599576 3.7207655258
310 HUN 10.3253442223 3.71079502519
315 CZE 9.59048436333 3.73536193723
325 ITA 7.13156825285 3.28550297132
350 GRC 8.74361909568 0.680735807721
355 BUL 10.3186592896 3.27618635998
360 ROM 9.61463004192 3.31900037796
365 RUS 10.3220728723 1.92274567325
366 EST 10.3175337433 4.91940926222
367 LAT 8.99918523332 4.92721023191
375 FIN 10.2573761227 2.12714411915
380 SWD 8.2114801108 4.28296461597
385 NOR 6.66007331175 1.6455698383
390 DEN 7.24862630567 4.99514665534
560 SAF 10.3269377201 1.96396953439
630 IRN 10.3155067747 2.01268990272
640 TUR 10.3217865599 2.06687170703
710 CHN 8.15670516325 6.11914664108
740 JPN 8.19039212543 6.12348034278
800 THI 10.3258571217 1.87152809206
900 AUL 7.97006950423 5.64160219629
920 NEW 10.159800243 2.19708180866
1921
2 USA 2.53315356911 0.0
20 CAN 8.95343734518 0.875348946733
40 CUB 11.0516538532 6.2734497161
70 MEX 11.0515536998 6.23120719584
90 GUA 11.0526296903 6.18976995932
91 HON 11.0510318476 0.031102246938
92 SAL 11.0513698655 0.168169291371
93 NIC 11.0505857695 0.119524386212
94 COS 8.9154185729 1.39078465505
95 PAN 11.0452690715 6.14205898107
101 VEN 11.031901882 6.10275512383
130 ECU 10.5083662562 5.87233106102
135 PER 8.80232162056 1.58765288814
140 BRA 11.0347555961 0.068236772209
145 BOL 8.99705877987 1.22300063779
150 PAR 11.0491005994 5.11140419333
155 CHL 8.92754504578 0.695496065973
160 ARG 8.37846699866 5.11296871985
165 URU 11.049598731 1.79519232448
200 UKG 2.33653754448 1.73163099164
210 NTH 7.24480651057 4.70525349797
211 BEL 6.66120715466 4.62641714697
220 FRN 6.37204177569 3.99649669989
225 SWZ 7.74068002033 4.13797759053
230 SPN 8.66016699305 3.94104344421
235 POR 8.9933610095 1.05126725665
255 GMY 4.92453105117 2.89107029659
290 POL 10.6052166077 3.44041218597
305 AUS 11.0474269828 3.49458987071
310 HUN 10.9022789535 3.49693016513
315 CZE 8.74739866105 3.47785652218
325 ITA 7.51016633973 3.66462654775
339 ALB 11.023469885 3.68434808786
345 YUG 11.0468715265 3.46954471319
350 GRC 8.86987577357 0.505365027075
355 BUL 11.0485662281 3.65978379737
360 ROM 11.0544008248 3.64062626484
365 RUS 9.63074473847 2.75045826225
366 EST 11.0511754888 3.06014861015
367 LAT 8.90766458828 3.05101176218
368 LIT 10.6707676919 3.03481171165
375 FIN 9.77396415516 2.83474893362
380 SWD 7.5995269272 2.17811227866
385 NOR 8.07179189951 2.55289794018
390 DEN 9.76562901704 2.91840856064
560 SAF 11.051786293 1.90341774003
640 TUR 11.0520689629 1.74905755268
710 CHN 8.51683688045 6.0072865412
740 JPN 10.7460204816 6.00807628289
800 THI 11.0459754168 1.69840697513
900 AUL 8.74643929654 0.294403907263
920 NEW 11.0483955719 1.84529836881
1922
2 USA 2.31273372903 0.0
20 CAN 8.59757967904 1.33926653197
40 CUB 10.8525715943 6.14508041014
70 MEX 10.8530995283 6.26131756092
90 GUA 10.7487057501 6.0240743805
91 HON 10.8533990791 6.22081837088
92 SAL 10.8435501334 0.017734967577
93 NIC 10.8437092899 6.11204739222
94 COS 8.8718077636 0.568420962682
95 PAN 10.8457582692 6.07124447698
100 COL 10.5515495638 5.96028581552
101 VEN 10.8540680543 0.060267262647
130 ECU 10.8431677694 0.102108498622
135 PER 8.74547625625 1.10640012157
140 BRA 8.87694088686 0.728397070169
145 BOL 8.85168545462 0.90534377639
150 PAR 10.8435003161 4.89884670952
155 CHL 8.59933363633 0.209052631995
160 ARG 8.26732653671 4.90387587078
165 URU 8.79634101769 0.400157763673
200 UKG 2.11283047426 1.7097017326
210 NTH 7.48408400133 4.59058880859
211 BEL 7.59399908953 4.52478080808
220 FRN 6.07474211699 4.06469480425
225 SWZ 7.86666989811 3.9285423996
230 SPN 8.33900652054 4.21348045448
235 POR 10.850787229 1.58635053995
255 GMY 4.25570498824 2.91430284009
290 POL 10.1044224382 3.52163901534
305 AUS 10.8539477164 3.48816670067
310 HUN 9.64889236262 3.48916363838
315 CZE 9.63484388287 3.46238676036
325 ITA 7.5560182475 3.69659446769
339 ALB 10.850316876 3.68636855328
345 YUG 10.8515364295 3.71497489813
350 GRC 10.8391422724 6.17871132854
355 BUL 10.8415399728 2.89670662737
360 ROM 10.8507322359 3.52743563512
365 RUS 7.87456885221 3.07699917938
366 EST 10.8500347936 2.94292603775
367 LAT 9.15738125394 3.06572614332
375 FIN 9.46815000756 2.71567629651
380 SWD 7.34524446879 2.0225469277
385 NOR 7.806660103 2.48250896971
390 DEN 9.52174436907 2.81888032182
560 SAF 10.852697108 1.63844690188
630 IRN 10.8533059143 1.79120457365
640 TUR 9.45700322403 4.07451887261
710 CHN 9.69700358579 5.5103760571
740 JPN 9.26572806753 5.48989801279
800 THI 10.850610604 5.48361650003
900 AUL 10.8503362853 1.68009264518
920 NEW 10.8486327923 1.73245247281
1923
2 USA 2.88258118448 0.0
20 CAN 9.02701439474 0.427763051236
40 CUB 10.5443108989 0.015481371535
70 MEX 10.5357224649 6.26131756092
90 GUA 10.5443850889 6.22473824232
91 HON 10.5472577503 0.131348509363
92 SAL 10.5408334005 0.086018178659
93 NIC 10.5471540101 6.05540760465
94 COS 8.97952463005 0.202151216477
95 PAN 10.5331427911 6.18858567447
100 COL 10.5412125239 6.14401409501
101 VEN 10.5479078558 6.09835223196
130 ECU 10.5373150347 0.051167022739
135 PER 9.01686356992 0.534398122683
140 BRA 8.21583177327 5.069596347
145 BOL 8.88423828108 0.645252952072
150 PAR 10.5432734966 5.16471707113
155 CHL 8.76902437605 0.786724854544
160 ARG 6.40540497479 5.1534647968
165 URU 10.542324745 1.6816039683
200 UKG 1.74889940817 1.78547761217
210 NTH 6.86166898924 5.64495024231
211 BEL 7.16368196258 5.4820736247
220 FRN 5.14168544258 4.90866852353
225 SWZ 6.56302285807 4.13630391862
230 SPN 9.43892411452 4.86532454299
235 POR 10.5434313075 1.73910633918
255 GMY 3.91899926007 3.02248069324
290 POL 10.3040208505 3.43062294676
305 AUS 10.4056699339 4.59001468931
310 HUN 10.5430936801 3.46130555857
315 CZE 9.15614835312 3.46421248212
325 ITA 5.8921831702 4.47915012274
339 ALB 10.5454476404 4.45154970377
345 YUG 10.5290051275 4.58915107611
350 GRC 9.00655179056 0.318364492427
355 BUL 10.5465730648 4.49631228182
360 ROM 10.2807207937 3.42788455137
365 RUS 7.33104954177 2.29258522045
366 EST 9.40731037816 2.84449697706
367 LAT 9.00587150611 3.20678945862
368 LIT 10.5433596324 3.10069573708
375 FIN 9.21904951563 2.74063044882
380 SWD 7.17432256705 1.47957521562
385 NOR 7.8855555588 2.98786201256
390 DEN 8.98394019169 2.61648361598
560 SAF 10.5345209644 1.79933287419
630 IRN 10.5465755797 1.96953470883
640 TUR 8.63802938072 4.68304860176
710 CHN 8.44503796347 1.00124004605
740 JPN 8.46810727683 1.0009921224
800 THI 10.5338268479 1.85417231285
900 AUL 10.4751991543 2.03020147685
920 NEW 10.5428289854 1.91139923382
1924
2 USA 2.1837285044 0.0
20 CAN 9.07845067539 0.416577649822
40 CUB 10.5280040875 6.1964483559
70 MEX 10.5223944316 6.14957149843
90 GUA 8.92773314987 3.26883815758
91 HON 10.5301250484 0.048509801747
92 SAL 8.8837114427 3.63013969355
93 NIC 10.468837502 5.95963913551
94 COS 9.21862616546 0.724307640674
95 PAN 10.5159512048 6.00990762226
100 COL 10.523937291 0.004317691528
101 VEN 10.5257626104 6.24298385023
130 ECU 10.5280668564 6.10171427518
135 PER 9.20719155637 0.822481474831
140 BRA 10.5270280312 6.05402258403
145 BOL 9.20009616079 0.627946607787
150 PAR 10.5183885209 4.10381281237
155 CHL 9.15680947735 0.52857435114
160 ARG 5.75360630752 4.08255317189
165 URU 10.5287610803 1.60537512248
200 UKG 2.03311658755 1.43348744445
205 IRE 10.5151138678 1.33781175942
210 NTH 7.4806647582 2.17316578983
211 BEL 7.47956944103 2.15665040439
220 FRN 5.85459517819 2.40810341135
225 SWZ 8.73061560386 2.58904011546
230 SPN 8.11704717181 2.44306851104
235 POR 9.03929355737 2.99418556373
255 GMY 2.75830960828 3.38099589692
290 POL 10.5288313815 3.39047916389
305 AUS 9.13215825032 4.43402914147
310 HUN 10.5301683589 4.41965780876
315 CZE 9.56425177198 4.4592244763
325 ITA 5.06730787392 5.0154457321
339 ALB 10.5302687891 5.03202382406
345 YUG 10.5305832613 4.43335278177
350 GRC 8.85665742248 0.145827512837
355 BUL 10.525507141 3.34459456278
360 ROM 10.5297591057 3.52184911378
365 RUS 7.74145820691 1.18539676158
366 EST 9.12194575155 2.77851969938
367 LAT 8.9685618035 3.12191717784
368 LIT 10.5258479761 3.43022896536
375 FIN 10.5244388144 3.4748578444
380 SWD 7.91195483805 1.45604943311
385 NOR 7.96916868329 1.77184967592
390 DEN 9.11885187286 2.88555493158
560 SAF 10.5299467847 1.56271203083
630 IRN 10.522922318 1.18952158199
640 TUR 10.5272414455 4.98212945812
710 CHN 9.0546976712 0.950399031682
740 JPN 9.05554379587 0.94456683373
900 AUL 8.999186746 0.294218900792
920 NEW 10.5269822099 1.65050078509
1925
2 USA 2.54452162861 0.0
20 CAN 8.3690385674 0.32726390294
40 CUB 10.5802463181 6.27340533701
70 MEX 10.5892203247 6.07099758322
90 GUA 10.606095352 6.19365781041
91 HON 10.6045620634 6.11739525896
92 SAL 10.5884634808 0.161716722527
93 NIC 10.3691892911 6.01174570276
94 COS 10.581691087 0.105871264362
100 COL 10.5990321076 0.05926648624
101 VEN 10.5902471539 6.1567876871
130 ECU 10.6078290747 6.23456146804
135 PER 8.46308259071 0.598230785867
140 BRA 9.68125040347 5.75259142689
145 BOL 10.5981665108 2.27647243007
155 CHL 8.44975594112 0.866953997187
160 ARG 7.01924440346 5.72609327573
165 URU 10.607402283 2.36552608181
200 UKG 2.10808286476 2.34328223687
205 IRE 10.0781053445 3.91516276151
210 NTH 7.82193145353 3.13717908826
211 BEL 6.99259173658 3.19072535415
220 FRN 5.98649513433 3.72839723002
225 SWZ 8.54285280302 3.90939160821
230 SPN 7.73208769274 3.65169444556
235 POR 10.5908794379 2.22698357332
255 GMY 3.0014530326 3.27427674864
290 POL 10.5865027681 3.39232623255
305 AUS 9.66510566415 4.39912958051
310 HUN 10.6077949314 4.40230053152
315 CZE 9.58880605864 4.3975836155
325 ITA 6.8298709235 4.2599893588
339 ALB 10.6054023688 4.25119892983
345 YUG 10.5949981358 4.28608688106
350 GRC 10.6003542134 0.023171873361
355 BUL 10.6011565818 3.34589372766
365 RUS 7.29842560402 4.69884643173
366 EST 9.56004662151 2.88156118864
367 LAT 9.16227866243 2.67268700924
368 LIT 10.5991389636 3.43864076773
375 FIN 9.689106532 2.96247006153
380 SWD 7.28306932284 1.98782675561
385 NOR 7.07791087315 1.3472422209
390 DEN 9.40745246877 2.78727342666
560 SAF 10.5900770695 2.41649199428
630 IRN 9.17385072395 4.74182747985
640 TUR 9.06769530088 4.64378004181
710 CHN 9.47593135365 5.45972444965
740 JPN 9.46698643209 5.45704929914
900 AUL 10.6067137258 2.32342325268
920 NEW 10.5986615892 2.18020127886
1926
2 USA 2.87380933421 0.0
20 CAN 8.56751875253 0.541591279175
40 CUB 10.852521399 6.25941590785
42 DOM 10.8402048329 6.12772566083
70 MEX 10.8460368836 2.32755631225
90 GUA 10.8593237321 6.17459867961
91 HON 10.8477547817 0.020321219488
93 NIC 10.8319234503 6.08583096397
94 COS 8.60352794376 0.292994450063
95 PAN 10.8571592062 0.11111314561
100 COL 10.8530081584 0.067503768328
130 ECU 10.8531246699 0.155650364056
135 PER 8.28707802418 5.89496579767
140 BRA 9.30877692877 4.71185643139
145 BOL 10.8591340771 2.21877700081
150 PAR 10.8528146197 4.76688649413
155 CHL 8.36266942773 1.09115600024
160 ARG 6.69126971746 4.75620031058
165 URU 8.52376801562 0.783752392261
200 UKG 1.88010734763 2.20440154853
205 IRE 10.8467035886 2.38697709538
210 NTH 8.30437804852 3.92792034343
211 BEL 9.84811669317 3.92948840436
220 FRN 6.74161695035 3.93472775768
225 SWZ 8.26423204973 4.10613550496
230 SPN 8.83081998357 3.80864322548
235 POR 10.8453999537 2.11460674737
255 GMY 4.26638523763 3.23376707241
290 POL 10.8592887786 3.290094802
305 AUS 9.52838891511 4.40722417542
310 HUN 10.8562504161 4.40230053152
315 CZE 9.53062787887 4.406881876
325 ITA 7.04898932508 4.2246714735
339 ALB 10.8589767865 4.21692629364
345 YUG 9.85322054664 4.4197720334
350 GRC 10.8532262939 6.21888563373
355 BUL 10.8374363888 3.25767485208
365 RUS 7.20741397274 2.71787427826
366 EST 9.63454000547 3.02194514819
367 LAT 8.85636837885 2.79643237054
368 LIT 10.8563216176 3.21628957841
375 FIN 9.84815164663 3.10302180024
380 SWD 8.34438423345 3.54323046904
385 NOR 8.44716943438 3.36915623172
390 DEN 9.9138324477 3.1681189864
560 SAF 10.8593787514 2.27469127464
630 IRN 10.5816346183 2.69374104535
640 TUR 10.8460705425 2.05697386078
700 AFG 10.8591172477 2.72468169251
710 CHN 9.58025727111 5.49466239758
740 JPN 9.60523217062 5.49888824126
900 AUL 6.91990617117 1.72692194027
920 NEW 10.839199597 2.16788149566
1927
2 USA 2.98257660409 0.0
20 CAN 9.23921036645 0.781699344732
40 CUB 11.6782341671 6.15890692875
42 DOM 11.6756681388 6.24503998744
70 MEX 11.6791001842 0.096305044085
90 GUA 11.6758769854 0.045848273924
91 HON 11.6584765847 0.124257780543
92 SAL 11.6489497 0.154335001746
93 NIC 11.6752170302 0.071425886808
94 COS 11.6773542268 1.78195612258
95 PAN 11.6625859892 6.27354053405
100 COL 11.6787938759 6.18918067251
101 VEN 11.5143508657 6.10125962364
130 ECU 11.6598166836 6.21588864124
135 PER 9.2068656009 0.574521869427
140 BRA 11.6692746489 0.018461417585
145 BOL 11.6778923548 1.90449594576
150 PAR 11.6760656434 4.99012649395
155 CHL 9.09030623775 0.328599956763
160 ARG 8.13354734879 4.9949351993
165 URU 11.2268589331 6.05136817184
200 UKG 2.76949305206 1.82395334074
205 IRE 11.6659310152 1.86561275355
210 NTH 8.26512417314 3.94602176614
211 BEL 7.48046530603 3.87838467331
220 FRN 6.75403007999 3.47020646711
225 SWZ 11.6468264265 3.47832390695
230 SPN 11.6658669689 4.89864218187
235 POR 11.6754697345 1.73627581506
255 GMY 3.44783387006 3.62215745074
290 POL 11.6758818584 3.64394589514
305 AUS 10.2276081195 4.40572801984
310 HUN 11.6770284261 4.40230053152
315 CZE 10.1946959874 4.40445169989
325 ITA 7.11330258117 4.56155515122
339 ALB 11.6750429914 4.56703006946
345 YUG 10.3802422481 4.4173950373
350 GRC 11.6695900072 6.13016576137
355 BUL 11.6730512912 3.73362085405
360 ROM 11.6784840868 4.89945162029
365 RUS 7.61164741034 1.45339399103
366 EST 11.6734153804 3.61626945125
367 LAT 11.6690859908 3.67218335057
368 LIT 11.6672850372 3.6999627839
375 FIN 9.46409009526 3.03403011549
380 SWD 7.78698316183 2.22636039362
385 NOR 9.38233014111 2.84967266419
390 DEN 9.31915265923 2.6584898223
560 SAF 11.6656233146 1.8230829864
630 IRN 10.922698259 1.4533602854
710 CHN 10.1168052642 5.39958395764
740 JPN 9.77587366943 5.38109894611
800 THI 11.6780552551 5.37789283825
900 AUL 9.22320575709 1.00234821235
920 NEW 11.6781290476 1.93660842541
1928
2 USA 2.16622315159 0.0
20 CAN 8.75605662072 0.251699994348
40 CUB 9.00018126256 1.24242669185
42 DOM 10.6804492597 6.24386815495
70 MEX 10.6839975978 0.07305368161
90 GUA 10.6839975978 0.153472324806
91 HON 10.6839975978 0.111202465537
92 SAL 9.16663920267 4.18614668451
93 NIC 10.6839975978 6.1263749076
94 COS 8.95071786259 0.712779378075
95 PAN 10.6701207429 6.28130743531
100 COL 10.6839975978 0.035944903694
101 VEN 10.6839975978 6.0828445513
130 ECU 10.6839975978 6.16518450918
135 PER 8.86591627572 0.566463601699
140 BRA 7.68265123339 1.04604344537
145 BOL 10.6839975978 1.96096636253
150 PAR 10.6839975978 4.82319025527
155 CHL 8.84637621721 0.41136994234
160 ARG 7.32245607125 4.81758013998
165 URU 8.97138763247 0.844792731041
200 UKG 1.91069791343 2.14269140392
205 IRE 10.6834738312 2.01820714026
210 NTH 7.69548052614 2.40942542116
211 BEL 6.79290036222 2.49348389817
220 FRN 5.78525003556 3.05616984748
225 SWZ 7.84275948234 3.24655386587
230 SPN 7.90382375722 2.97672492255
235 POR 10.6839975978 2.06851504387
255 GMY 2.84241654323 3.8993308514
290 POL 10.6839975978 3.97488876788
305 AUS 10.0251644439 4.40572801984
310 HUN 10.5660306398 4.39984900851
315 CZE 9.98748086409 4.40445169989
325 ITA 6.08943214638 4.58950086567
339 ALB 10.6839975978 4.60979952111
345 YUG 10.1015473248 4.41824404473
350 GRC 10.6839975978 6.20586505425
355 BUL 10.6839975978 3.90234263692
360 ROM 10.6839975978 3.86191947181
365 RUS 7.58553299055 1.45087018817
366 EST 9.27299127579 3.74152969348
367 LAT 10.6754553495 3.81917698467
368 LIT 10.6839975978 3.93911360949
375 FIN 9.37788249328 3.64474172258
380 SWD 7.33739640865 5.85610741655
385 NOR 9.35215958937 3.54500450883
390 DEN 9.41103703852 3.4441224271
560 SAF 10.6839975978 2.12265115833
630 IRN 10.6839975978 1.44529434027
640 TUR 10.6839975978 4.02541912867
710 CHN 7.70040566016 5.31375541997
740 JPN 9.7171582537 5.31891228813
800 THI 10.6816566626 2.16646436107
900 AUL 8.7454020542 1.74755240894
920 NEW 10.6839975978 2.21836803913
1929
2 USA 2.26065552845 0.0
20 CAN 8.85608223465 0.155546531982
40 CUB 10.6960416525 6.27360831982
42 DOM 10.6972208429 6.23736287424
70 MEX 10.7006722719 0.073053681607
90 GUA 10.7033318312 6.00726687958
91 HON 10.7037159614 6.05079292905
92 SAL 9.19546190579 4.10430903418
93 NIC 10.6986559074 6.12588205635
94 COS 8.90158634937 0.721163092411
95 PAN 10.7035392105 6.08943325345
100 COL 10.7042398333 0.03168423086
101 VEN 10.7052754535 0.242352111669
130 ECU 10.6958942537 6.15986856917
135 PER 8.91511641049 0.556428124115
140 BRA 8.81320066998 1.08175849538
145 BOL 10.7019350521 1.89953073158
150 PAR 10.6919974379 4.82319025527
155 CHL 8.87687950319 0.891263622901
160 ARG 7.34999768515 4.81758013998
165 URU 8.84966942979 0.381235421562
200 UKG 1.80021071578 1.88271124643
205 IRE 10.6834738312 2.00222804888
210 NTH 7.61609782041 2.28391351021
211 BEL 6.70503095308 2.37052837219
220 FRN 5.48821367376 3.03383761887
225 SWZ 8.64353635801 3.30462717272
230 SPN 7.77813248982 3.08399010207
235 POR 10.6846192028 1.95372676717
255 GMY 3.1252823625 3.9634176176
290 POL 10.6980835407 3.97488876788
305 AUS 9.78782258105 4.40572801984
310 HUN 10.5106720305 4.39984900851
315 CZE 10.4171860975 4.39862099997
325 ITA 6.16042046946 4.59451439126
339 ALB 10.7042462142 4.59927325207
345 YUG 10.324816822 4.42204079698
350 GRC 10.704166453 6.19946978498
355 BUL 10.7003525888 3.90234263692
360 ROM 10.7020084325 3.86054278397
365 RUS 7.27142455433 1.45087018817
366 EST 9.25370165953 3.7877296295
367 LAT 9.29163292171 3.69097536423
368 LIT 10.6951534312 3.93495845401
375 FIN 9.30735226974 3.59379902955
380 SWD 7.39270632743 5.80207784934
385 NOR 9.27925971783 3.49364461497
390 DEN 9.23373071759 4.21814156895
560 SAF 10.6989117815 1.77793953471
630 IRN 10.6973497371 2.06091592176
640 TUR 10.700495521 4.01961202269
710 CHN 7.72472307764 5.2918253651
740 JPN 9.36320620484 5.35521241174
800 THI 10.1665972929 5.36099999654
900 AUL 8.63548302367 2.83826218405
920 NEW 10.6925193956 1.83938190678
1930
2 USA 5.70733864431 0.0
20 CAN 8.73031280209 0.219695559978
40 CUB 8.60545493558 6.14660128319
42 DOM 11.5681756966 6.26851184093
70 MEX 11.5646962173 0.752885335735
91 HON 11.5653830111 0.007808003405
92 SAL 8.31298629029 5.89933048983
93 NIC 11.5641859488 6.24736445894
100 COL 11.3595662258 0.054750025106
101 VEN 11.5679115982 0.029184770953
140 BRA 11.5501770108 0.123691806796
145 BOL 9.44408874275 1.38249924881
155 CHL 10.4916754176 0.121901475948
160 ARG 7.78449848297 0.758345648208
165 URU 10.6444049752 2.41053134042
200 UKG 3.00183283885 2.13692774076
205 IRE 11.5479483788 2.16910987872
210 NTH 10.9951414523 1.91250927265
211 BEL 7.90173059413 1.9135193181
220 FRN 8.40299695795 1.79251609726
225 SWZ 7.92056363779 1.68747979632
230 SPN 8.45740123004 0.424179206228
235 POR 11.5603920339 2.07648380442
255 GMY 4.3310918437 3.71253123977
290 POL 8.08586855476 2.92213602909
305 AUS 8.03479895605 4.36630366497
310 HUN 11.5681536309 4.35931424031
315 CZE 9.26931972486 4.30534478147
325 ITA 8.86637933602 0.824583770034
345 YUG 10.4428406569 4.31664328401
350 GRC 11.5600569116 4.37809314623
355 BUL 11.5669289866 3.74163605347
360 ROM 9.05978694392 4.44472618571
365 RUS 11.3409386686 2.26979983834
375 FIN 11.5358095058 2.23612079579
380 SWD 8.35727414529 3.6235727128
385 NOR 11.5523028996 2.20130924399
390 DEN 8.54515499407 3.30762210543
560 SAF 10.96074591 2.35245765906
630 IRN 11.1609987004 2.31218354775
640 TUR 11.5545501495 2.10839704633
710 CHN 7.76458629045 5.5158200317
740 JPN 11.5616401229 5.51310691553
800 THI 11.5491219963 2.04647305822
900 AUL 10.3922199565 2.48136222919
920 NEW 11.5671813626 2.13559674278
1931
2 USA 2.83618377233 0.0
20 CAN 8.43932342137 0.487824990405
40 CUB 8.43304183374 0.675899423957
42 DOM 10.2970412778 0.028986937616
70 MEX 10.2956246367 0.192979164847
90 GUA 8.35387136461 5.95231546332
91 HON 10.2896794093 6.17547792848
92 SAL 8.39235023199 5.76508956906
93 NIC 10.2868884791 6.21753609765
94 COS 8.36288311658 0.302978058423
95 PAN 10.2974562038 6.12589029551
100 COL 10.2914747624 6.26692842521
101 VEN 10.2950212753 0.076750721363
130 ECU 10.2899537761 6.08255018878
135 PER 8.35391310273 0.875339584058
140 BRA 10.2933873505 0.134416564566
145 BOL 10.2977391637 2.24900084151
150 PAR 10.2977268878 5.1133929895
155 CHL 10.2950280271 0.133216831301
160 ARG 7.35752158331 5.10670303002
165 URU 10.2903472193 2.03966601847
200 UKG 1.90835218509 2.11995882731
205 IRE 10.2779970312 2.19527930633
210 NTH 6.73662279823 3.52557583322
211 BEL 6.43166687933 3.35667578501
220 FRN 4.99104116323 4.65315694879
225 SWZ 7.02052306124 4.48478233394
230 SPN 8.24955060691 4.8656233996
235 POR 9.03277386588 3.07443081018
255 GMY 2.70093353039 3.51436084575
290 POL 8.89512153353 2.85728339602
305 AUS 9.16560728631 4.02036066224
310 HUN 9.85367130576 4.0416622475
315 CZE 10.2911549747 4.00612340305
325 ITA 5.68055926525 4.2972681629
339 ALB 10.2948156537 4.29890663115
345 YUG 9.09962238154 4.00812776467
350 GRC 10.2817589865 2.08831672849
355 BUL 10.2812176185 3.69605442855
360 ROM 10.2954589118 3.7483674428
365 RUS 7.41242317482 5.51484406638
366 EST 8.64328965311 2.62111065032
367 LAT 8.25044736277 5.42970265549
368 LIT 8.40407987238 2.44795620226
375 FIN 8.81997020021 2.74968565426
380 SWD 6.90477894733 1.32204726057
385 NOR 8.81039252839 3.28551495555
390 DEN 8.96599716434 2.9688520358
560 SAF 9.96224014515 1.71429375053
[truncated: 9,868 more rows]
