# Supplementary material for: The hidden hyperbolic geometry of international trade: World Trade Atlas 1870–2013
Source: Sci Rep. 2016 Sep 16;6:33441. doi: 10.1038/srep33441 (PMC5025783; doi:10.1038/srep33441)
Supplement: Supplementary Dataset S6 [file srep33441-s4.xls]

## Sheet: SREP-16-14445-s04
Country A	Country B	Year	Normalized hyperbolic distance	Normalized angular distance	Connection probability
2	20	1920	0.419293	0.394632	0.856834
2	20	1921	0.41608	0.214085	0.842089
2	20	1922	0.402675	0.236321	0.89299
2	20	1923	0.425357	0.220189	0.824643
2	20	1924	0.415711	0.191919	0.873276
2	20	1925	0.418447	0.224829	0.882401
2	20	1926	0.408326	0.142356	0.868113
2	20	1927	0.437694	0.289976	0.806438
2	20	1928	0.433019	0.251186	0.824875
2	20	1929	0.442048	0.287662	0.790492
2	20	1930	0.4075	0.112396	0.88804
2	20	1931	0.411837	0.19273	0.900033
2	20	1932	0.423886	0.166939	0.845373
2	20	1933	0.417637	0.177285	0.867408
2	20	1934	0.424271	0.134857	0.853133
2	20	1935	0.423191	0.173149	0.846323
2	20	1936	0.434864	0.228785	0.800879
2	20	1937	0.464546	0.359819	0.662745
2	20	1938	0.473416	0.37801	0.628902
2	20	1948	0.433977	0.493087	0.825963
2	20	1949	0.429499	0.595549	0.87877
2	20	1950	0.423734	0.501933	0.874027
2	20	1951	0.482389	0.704336	0.627061
2	20	1952	0.398004	0.431101	0.939933
2	20	1953	0.372135	0.28754	0.933823
2	20	1954	0.397064	0.340632	0.918847
2	20	1955	0.432001	0.491872	0.852201
2	20	1956	0.473711	0.501048	0.668158
2	20	1957	0.486816	0.496946	0.57404
2	20	1958	0.46646	0.472527	0.700906
2	20	1959	0.464512	0.426062	0.708858
2	20	1960	0.477233	0.42879	0.604297
2	20	1961	0.402329	0.503378	0.942232
2	20	1962	0.465115	0.512526	0.683281
2	20	1963	0.439408	0.356281	0.737979
2	20	1964	0.397643	0.488606	0.934277
2	20	1965	0.445392	0.476877	0.800701
2	20	1966	0.371969	0.406871	0.961885
2	20	1967	0.365099	0.343727	0.977523
2	20	1968	0.389087	0.346516	0.948015
2	20	1969	0.393868	0.34005	0.928583
2	20	1970	0.407184	0.333056	0.865385
2	20	1971	0.395284	0.410898	0.930977
2	20	1972	0.392005	0.396126	0.937512
2	20	1973	0.411086	0.453538	0.908446
2	20	1974	0.374588	0.418928	0.954965
2	20	1975	0.365468	0.434094	0.980583
2	20	1976	0.416111	0.45603	0.900899
2	20	1977	0.427638	0.501686	0.885343
2	20	1978	0.421956	0.364277	0.855901
2	20	1979	0.40294	0.398823	0.918749
2	20	1980	0.388897	0.382806	0.936952
2	20	1981	0.400221	0.391636	0.921488
2	20	1982	0.419564	0.391847	0.853614
2	20	1983	0.440041	0.451362	0.806546
2	20	1984	0.43323	0.423936	0.831751
2	20	1985	0.463645	0.425394	0.68933
2	20	1986	0.436595	0.397046	0.838175
2	20	1987	0.440017	0.322511	0.813487
2	20	1988	0.467098	0.403916	0.704488
2	20	1989	0.433496	0.36961	0.834078
2	20	1990	0.448706	0.332454	0.757461
2	20	1991	0.481485	0.389312	0.604271
2	20	1992	0.524551	0.659681	0.335677
2	20	1993	0.456216	0.418809	0.713992
2	20	1994	0.428415	0.247406	0.827383
2	20	1995	0.444702	0.423949	0.703862
2	20	1996	0.456009	0.360184	0.685974
2	20	1997	0.448786	0.326905	0.688153
2	20	1998	0.45003	0.482875	0.720849
2	20	1999	0.486721	0.528736	0.543569
2	20	2000	0.450544	0.322157	0.766786
2	20	2001	0.440619	0.391969	0.757717
2	20	2002	0.438745	0.261763	0.778442
2	20	2003	0.494857	0.464162	0.505499
2	20	2004	0.395232	0.194157	0.883123
2	20	2005	0.466003	0.321671	0.665908
2	20	2006	0.460854	0.281143	0.686211
2	20	2007	0.471404	0.284234	0.637527
2	20	2008	0.47328	0.236381	0.636637
2	20	2009	0.378997	0.183663	0.904075
2	20	2010	0.377016	0.171536	0.934048
2	20	2011	0.450093	0.364335	0.714914
2	20	2012	0.435263	0.236064	0.776908
2	20	2013	0.444596	0.223083	0.76995
2	31	1973	0.492789	0.564141	0.525434
2	31	1974	0.428114	0.406999	0.812742
2	31	1975	0.449129	0.461663	0.796068
2	31	1976	0.44952	0.38561	0.774191
2	31	1977	0.414714	0.415937	0.907263
2	31	1978	0.444544	0.311165	0.766848
2	31	1979	0.449096	0.420019	0.777245
2	31	1980	0.520545	0.526192	0.377362
2	31	1981	0.498891	0.406072	0.500383
2	31	1982	0.452757	0.161757	0.786727
2	31	1983	0.507085	0.590718	0.441116
2	31	1984	0.424944	0.451801	0.855707
2	31	1985	0.489478	0.341755	0.559365
2	31	1986	0.453448	0.421437	0.771146
2	31	1987	0.475418	0.46541	0.640446
2	31	1988	0.468865	0.382091	0.700908
2	31	1989	0.462892	0.368539	0.704995
2	31	1990	0.464075	0.524725	0.700043
2	31	1991	0.483577	0.38535	0.606671
2	31	1992	0.423403	0.297446	0.786325
2	31	1993	0.427428	0.309834	0.809135
2	31	1994	0.437735	0.384737	0.782006
2	31	1995	0.538431	0.524073	0.283547
2	31	1996	0.477469	0.529793	0.57356
2	31	1997	0.430194	0.0945686	0.858089
2	31	1998	0.50977	0.494141	0.400642
2	31	1999	0.463826	0.452174	0.685826
2	31	2000	0.468158	0.525146	0.684026
2	31	2001	0.520009	0.496544	0.355652
2	31	2002	0.471613	0.463132	0.598181
2	31	2003	0.517892	0.355495	0.380874
2	31	2004	0.546289	0.422609	0.246505
2	31	2005	0.430583	0.357202	0.772787
2	31	2006	0.472922	0.359306	0.623487
2	31	2007	0.443161	0.242603	0.72493
2	31	2008	0.431272	0.272535	0.760765
2	31	2009	0.436734	0.24259	0.687282
2	31	2010	0.552038	0.443927	0.2187
2	31	2011	0.482447	0.457291	0.548048
2	31	2012	0.477709	0.336725	0.585226
2	31	2013	0.408588	0.045394	0.909172
2	40	1902	0.393244	0.0708685	0.87222
2	40	1903	0.388316	0.0783638	0.879151
2	40	1904	0.382549	0.058492	0.898854
2	40	1905	0.373336	0.0482063	0.910068
2	40	1906	0.367794	0.0377839	0.946732
2	40	1909	0.396556	0.0837376	0.916488
2	40	1910	0.345352	0.0176648	0.964146
2	40	1911	0.378737	0.0305218	0.942577
2	40	1912	0.387519	0.0345871	0.951891
2	40	1913	0.396843	0.0479764	0.969721
2	40	1920	0.432567	0.0715224	0.865029
2	40	1921	0.406	0.038307	0.903367
2	40	1922	0.41359	0.0493759	0.916898
2	40	1923	0.403944	0.0412103	0.90858
2	40	1924	0.40862	0.0430674	0.930404
2	40	1925	0.402906	0.0415566	0.939622
2	40	1926	0.389372	0.0291773	0.925914
2	40	1927	0.397808	0.0310153	0.945529
2	40	1928	0.433559	0.246895	0.825798
2	40	1929	0.409478	0.0400216	0.92907
2	40	1930	0.403167	0.121321	0.889247
2	40	1931	0.409494	0.18568	0.904524
2	40	1932	0.4274	0.167696	0.842731
2	40	1933	0.387665	0.0245887	0.95448
2	40	1934	0.386158	0.0224626	0.948828
2	40	1935	0.386871	0.0271062	0.941627
2	40	1936	0.386657	0.0211705	0.945926
2	40	1937	0.392327	0.0232776	0.925658
2	40	1938	0.395304	0.0253625	0.916877
2	40	1948	0.405628	0.040804	0.944816
2	40	1949	0.428127	0.0594797	0.924373
2	40	1950	0.445613	0.140805	0.856788
2	40	1951	0.425847	0.519839	0.877921
2	40	1952	0.454355	0.245952	0.806023
2	40	1953	0.42684	0.0800122	0.909741
2	40	1954	0.448845	0.200934	0.802458
2	40	1955	0.460848	0.258527	0.753919
2	40	1956	0.444386	0.148346	0.823193
2	40	1957	0.438328	0.122738	0.820564
2	40	1958	0.441406	0.117044	0.844149
2	40	1959	0.465302	0.276343	0.731828
2	40	1960	0.44445	0.0983929	0.823928
2	40	1961	0.468114	0.501338	0.704289
2	40	1962	0.543784	0.418597	0.251392
2	40	1964	0.52624	0.678249	0.313845
2	40	1965	0.478198	0.479865	0.631638
2	40	1966	0.499597	0.427785	0.49776
2	40	1967	0.523266	0.578012	0.335872
2	40	1968	0.550584	0.669614	0.18571
2	40	1969	0.528133	0.566838	0.312944
2	40	1970	0.547594	0.388469	0.234626
2	40	1971	0.522427	0.329956	0.354737
2	40	1972	0.519198	0.333137	0.375967
2	40	1973	0.527029	0.413228	0.335497
2	40	1974	0.48002	0.514309	0.610161
2	40	1975	0.474912	0.457265	0.668805
2	40	1976	0.47135	0.466844	0.673155
2	40	1977	0.468947	0.502513	0.700364
2	40	1978	0.445312	0.368638	0.777
2	40	1979	0.448102	0.52972	0.781663
2	40	1980	0.457304	0.383841	0.735859
2	40	1981	0.487922	0.391937	0.570102
2	40	1982	0.503872	0.463293	0.471964
2	40	1983	0.513315	0.451988	0.417947
2	40	1984	0.471286	0.435677	0.663571
2	40	1985	0.470678	0.454977	0.649305
2	40	1986	0.444005	0.488234	0.806532
2	40	1987	0.531017	0.695436	0.28893
2	40	1988	0.509223	0.675795	0.424628
2	40	1989	0.514797	0.649963	0.383355
2	40	1990	0.505727	0.610778	0.451519
2	40	1991	0.472604	0.486625	0.643516
2	40	1992	0.505521	0.664257	0.453571
2	40	1993	0.485915	0.61482	0.578968
2	40	1994	0.509458	0.723104	0.433522
2	40	1995	0.449814	0.497003	0.715746
2	40	1996	0.483618	0.504088	0.57417
2	40	1997	0.481677	0.48218	0.563187
2	40	1998	0.457987	0.535887	0.690946
2	40	1999	0.487396	0.573199	0.553685
2	40	2000	0.403193	0.36056	0.911424
2	40	2001	0.394703	0.409068	0.899532
2	40	2002	0.415943	0.316228	0.843509
2	40	2003	0.517266	0.464998	0.39148
2	40	2004	0.436861	0.240973	0.778698
2	40	2005	0.465361	0.321115	0.672205
2	40	2006	0.459658	0.285583	0.691224
2	40	2007	0.469894	0.289405	0.654112
2	40	2008	0.464294	0.253219	0.680893
2	40	2009	0.514929	0.501613	0.405573
2	40	2010	0.457485	0.206185	0.728886
2	40	2011	0.499132	0.224226	0.502131
2	40	2012	0.504713	0.267142	0.470634
2	40	2013	0.487185	0.334989	0.569882
2	41	1874	0.753542	0.608153	0.00515423
2	41	1876	0.724569	0.489351	0.00215942
2	41	1878	0.742503	0.651027	0.00085786
2	41	1879	0.766208	0.793419	0.00225879
2	41	1880	0.709334	0.697129	0.0162692
2	41	1881	0.781694	0.824604	0.00299664
2	41	1882	0.763027	0.316415	0.00158403
2	41	1883	0.763804	0.748816	0.00472829
2	41	1885	0.721058	0.547398	0.000602895
2	41	1886	0.358624	0.0346353	0.914257
2	41	1887	0.354463	0.0467942	0.960072
2	41	1888	0.344981	0.0377116	0.9419
2	41	1889	0.349526	0.0378338	0.918778
2	41	1890	0.371108	0.0365453	0.907759
2	41	1891	0.370627	0.0564941	0.9293
2	41	1892	0.371908	0.0494043	0.872392
2	41	1893	0.3353	0.0295331	0.952293
2	41	1896	0.377709	0.0769999	0.860213
2	41	1897	0.34988	0.0390427	0.952074
2	41	1898	0.352936	0.0394524	0.923247
2	41	1899	0.383671	0.0669239	0.881773
2	41	1912	0.393644	0.0385478	0.941925
2	41	1913	0.391077	0.1591	0.901289
2	41	1934	0.390897	0.0242159	0.940492
2	41	1936	0.386442	0.021249	0.947952
2	41	1937	0.391242	0.0230455	0.927256
2	41	1938	0.394039	0.0255902	0.916977
2	41	1948	0.403253	0.0385069	0.948369
2	41	1949	0.427202	0.0531546	0.926652
2	41	1950	0.444851	0.124863	0.859839
2	41	1951	0.450107	0.17373	0.842027
2	41	1952	0.454114	0.226322	0.805962
2	41	1953	0.42526	0.07213	0.914109
2	41	1954	0.447292	0.176129	0.808801
2	41	1955	0.460977	0.249838	0.754061
2	41	1956	0.441519	0.125359	0.836314
2	41	1957	0.437349	0.12858	0.82022
2	41	1958	0.442169	0.126576	0.838164
2	41	1959	0.464295	0.271497	0.73581
2	41	1960	0.445765	0.110709	0.815947
2	41	1961	0.464821	0.224833	0.722576
2	41	1962	0.416404	0.0361816	0.923646
2	41	1963	0.419844	0.0398292	0.923658
2	41	1964	0.452424	0.137423	0.788075
2	41	1965	0.451533	0.142029	0.804637
2	41	1966	0.523556	0.627746	0.326116
2	41	1967	0.475807	0.283974	0.660215
2	41	1968	0.465146	0.225634	0.709955
2	41	1969	0.46695	0.229185	0.681094
2	41	1970	0.417964	0.0437291	0.913193
2	41	1971	0.43772	0.0989552	0.846033
2	41	1972	0.442181	0.109055	0.829741
2	41	1973	0.444115	0.111128	0.815972
2	41	1974	0.445444	0.102326	0.818192
2	41	1975	0.48655	0.367724	0.593039
2	41	1976	0.472196	0.262025	0.682508
2	41	1977	0.475629	0.294545	0.668406
2	41	1978	0.441093	0.104235	0.852932
2	41	1979	0.469861	0.25928	0.690678
2	41	1980	0.471646	0.258853	0.670348
2	41	1981	0.453821	0.165863	0.780136
2	41	1982	0.453014	0.162838	0.785142
2	41	1983	0.457322	0.170107	0.754269
2	41	1984	0.476365	0.272898	0.642271
2	41	1985	0.462668	0.213218	0.720237
2	41	1986	0.470522	0.229026	0.687003
2	41	1987	0.467052	0.225717	0.702414
2	41	1988	0.47168	0.240326	0.689006
2	41	1989	0.45991	0.182248	0.752824
2	41	1990	0.450855	0.146227	0.800187
2	41	1991	0.419125	0.0512585	0.929623
2	41	1992	0.424311	0.0580571	0.878694
2	41	1993	0.427616	0.0623493	0.883608
2	41	1994	0.445265	0.122455	0.807837
2	41	1995	0.42678	0.0676072	0.879714
2	41	1996	0.42897	0.0727609	0.872214
2	41	1997	0.429153	0.0778701	0.866064
2	41	1998	0.434966	0.0949814	0.841754
2	41	1999	0.419777	0.0558026	0.909387
2	41	2000	0.458224	0.192091	0.760645
2	41	2001	0.428177	0.0737514	0.906368
2	41	2002	0.433775	0.0929793	0.849873
2	41	2003	0.413365	0.0545533	0.918527
2	41	2004	0.411765	0.0404074	0.90201
2	41	2005	0.428534	0.0864158	0.842425
2	41	2006	0.481645	0.232023	0.588765
2	41	2007	0.466802	0.166048	0.674814
2	41	2008	0.48434	0.244185	0.563774
2	41	2009	0.505544	0.269803	0.463539
2	41	2010	0.48064	0.200126	0.596231
2	41	2011	0.448537	0.103092	0.75162
2	41	2012	0.476987	0.205234	0.589692
2	41	2013	0.467573	0.167789	0.642024
2	42	1911	0.377268	0.0291765	0.941558
2	42	1912	0.392329	0.0385821	0.942027
2	42	1913	0.398641	0.0500818	0.967666
2	42	1926	0.388468	0.0281019	0.928139
2	42	1927	0.396222	0.0307517	0.946677
2	42	1928	0.409508	0.0399092	0.930797
2	42	1929	0.411052	0.0436755	0.924799
2	42	1930	0.368962	0.0133124	0.964045
2	42	1931	0.398356	0.037035	0.955909
2	42	1932	0.394006	0.0300538	0.933428
2	42	1933	0.388048	0.0250576	0.954004
2	42	1934	0.387091	0.0221389	0.948526
2	42	1936	0.440866	0.263747	0.768195
2	42	1937	0.390539	0.0221843	0.929097
2	42	1938	0.394644	0.0249171	0.91878
2	42	1948	0.40733	0.0430394	0.942448
2	42	1949	0.429675	0.612659	0.876743
2	42	1950	0.429017	0.528866	0.868703
2	42	1951	0.433522	0.538753	0.86438
2	42	1952	0.43942	0.493556	0.831944
2	42	1953	0.426633	0.0799812	0.910265
2	42	1954	0.429681	0.407076	0.821362
2	42	1955	0.465084	0.509738	0.709956
2	42	1956	0.470743	0.491675	0.676281
2	42	1957	0.484871	0.501003	0.580157
2	42	1958	0.440302	0.104426	0.848648
2	42	1959	0.465739	0.310125	0.727684
2	42	1960	0.446541	0.114949	0.813326
2	42	1961	0.464085	0.202865	0.727529
2	42	1962	0.415096	0.0325199	0.926905
2	42	1963	0.422553	0.0529456	0.913985
2	42	1964	0.451103	0.138004	0.796034
2	42	1965	0.450433	0.157409	0.806496
2	42	1966	0.481572	0.26715	0.625035
2	42	1967	0.475488	0.279103	0.664549
2	42	1968	0.466482	0.211968	0.704907
2	42	1969	0.463647	0.199222	0.700896
2	42	1970	0.41577	0.0487411	0.913264
2	42	1971	0.439651	0.11204	0.830931
2	42	1972	0.478423	0.266347	0.633713
2	42	1973	0.443923	0.119136	0.817068
2	42	1974	0.445871	0.114697	0.810427
2	42	1975	0.486774	0.365194	0.590527
2	42	1976	0.471413	0.261975	0.68516
2	42	1977	0.50647	0.498784	0.450926
2	42	1978	0.492803	0.364204	0.540984
2	42	1979	0.486614	0.371922	0.581364
2	42	1980	0.486564	0.378548	0.576644
2	42	1981	0.491816	0.387571	0.543075
2	42	1982	0.447924	0.341115	0.767916
2	42	1983	0.487169	0.364376	0.570766
2	42	1984	0.490713	0.377757	0.555038
2	42	1985	0.506811	0.446389	0.450599
2	42	1986	0.487889	0.489257	0.570634
2	42	1987	0.477823	0.346379	0.640894
2	42	1988	0.49053	0.462131	0.56555
2	42	1989	0.50097	0.515546	0.477883
2	42	1990	0.452821	0.16196	0.788362
2	42	1991	0.420608	0.0595218	0.923864
2	42	1992	0.425154	0.0696995	0.868738
2	42	1993	0.428448	0.0640303	0.877804
2	42	1994	0.443911	0.114912	0.816837
2	42	1995	0.426732	0.0667223	0.879935
2	42	1996	0.429627	0.0825573	0.867774
2	42	1997	0.427209	0.0742383	0.871792
2	42	1998	0.434506	0.0888889	0.842606
2	42	1999	0.421935	0.0593739	0.904466
2	42	2000	0.481675	0.342542	0.609298
2	42	2001	0.430468	0.077271	0.896803
2	42	2002	0.433371	0.0965021	0.849416
2	42	2003	0.411836	0.0497498	0.920231
2	42	2004	0.419558	0.0556228	0.878431
2	42	2005	0.424338	0.0671182	0.872823
2	42	2006	0.481652	0.232032	0.588924
2	42	2007	0.466717	0.16598	0.675167
2	42	2008	0.484342	0.244308	0.563848
2	42	2009	0.475806	0.269658	0.600949
2	42	2010	0.480687	0.200105	0.596023
2	42	2011	0.401128	0.103177	0.880052
2	42	2012	0.435808	0.205392	0.743661
2	42	2013	0.427045	0.168	0.784206
2	51	1962	0.474118	0.500198	0.626345
2	51	1963	0.463732	0.421417	0.694901
2	51	1964	0.46534	0.487893	0.703803
2	51	1965	0.46246	0.300819	0.72158
2	51	1966	0.47104	0.405957	0.678594
2	51	1967	0.46451	0.345202	0.726133
2	51	1968	0.471771	0.331165	0.677016
2	51	1969	0.47039	0.339383	0.665206
2	51	1970	0.450975	0.333038	0.707108
2	51	1971	0.469628	0.411712	0.646787
2	51	1972	0.475409	0.394208	0.614436
2	51	1973	0.482391	0.388703	0.578071
2	51	1974	0.460479	0.367021	0.686885
2	51	1975	0.472774	0.369622	0.676831
2	51	1976	0.471785	0.443631	0.671939
2	51	1977	0.465086	0.500501	0.722391
2	51	1978	0.444423	0.363779	0.775286
2	51	1979	0.453531	0.372098	0.772139
2	51	1980	0.439103	0.381571	0.808126
2	51	1981	0.432048	0.388695	0.825997
2	51	1982	0.419932	0.387221	0.85805
2	51	1983	0.402929	0.362896	0.905561
2	51	1984	0.472951	0.423564	0.655488
2	51	1985	0.443954	0.426328	0.776919
2	51	1986	0.476171	0.396795	0.647107
2	51	1987	0.458081	0.323044	0.738433
2	51	1988	0.467032	0.403875	0.704751
2	51	1989	0.469008	0.369786	0.669084
2	51	1990	0.448663	0.332238	0.75782
2	51	1991	0.469095	0.321337	0.668364
2	51	1992	0.484244	0.301969	0.575941
2	51	1993	0.429049	0.0657226	0.875807
2	51	1994	0.468827	0.290137	0.669299
2	51	1995	0.427014	0.0679727	0.881581
2	51	1996	0.434097	0.0892548	0.85061
2	51	1997	0.4266	0.0772442	0.872902
2	51	1998	0.434359	0.0902155	0.844731
2	51	1999	0.417518	0.050005	0.915272
2	51	2000	0.476429	0.298509	0.643312
2	51	2001	0.429889	0.0848135	0.89749
2	51	2002	0.430922	0.0823255	0.86312
2	51	2003	0.414283	0.0566611	0.912885
2	51	2004	0.417682	0.0542546	0.884347
2	51	2005	0.48031	0.274286	0.580419
2	51	2006	0.484706	0.281629	0.540696
2	51	2007	0.477823	0.206262	0.586883
2	51	2008	0.478968	0.205765	0.580128
2	51	2009	0.399379	0.12031	0.858255
2	51	2010	0.424439	0.156823	0.818333
2	51	2011	0.446093	0.225906	0.75124
2	51	2012	0.436762	0.228656	0.742857
2	51	2013	0.38604	0.147233	0.899585
2	52	1962	0.475654	0.510282	0.614732
2	52	1963	0.454239	0.382475	0.721918
2	52	1964	0.447397	0.364544	0.768057
2	52	1965	0.457352	0.411277	0.724353
2	52	1966	0.469354	0.38215	0.690215
2	52	1967	0.459773	0.315743	0.752258
2	52	1968	0.461458	0.321669	0.720074
2	52	1969	0.462555	0.310503	0.708281
2	52	1970	0.440958	0.283776	0.754585
2	52	1971	0.484776	0.396812	0.572699
2	52	1972	0.482903	0.396283	0.562933
2	52	1973	0.525112	0.528138	0.340957
2	52	1974	0.407345	0.336626	0.880204
2	52	1975	0.396298	0.395674	0.949668
2	52	1976	0.401301	0.450158	0.933483
2	52	1977	0.444962	0.518724	0.823141
2	52	1978	0.394993	0.360702	0.922715
2	52	1979	0.390416	0.392303	0.944622
2	52	1980	0.390664	0.381599	0.930053
2	52	1981	0.385636	0.342314	0.949699
2	52	1982	0.372701	0.293713	0.953607
2	52	1983	0.411994	0.404942	0.893802
2	52	1984	0.398829	0.415898	0.922814
2	52	1985	0.444339	0.331887	0.771594
2	52	1986	0.408768	0.378653	0.913924
2	52	1987	0.440382	0.32209	0.813915
2	52	1988	0.459593	0.372076	0.754874
2	52	1989	0.472908	0.335169	0.652402
2	52	1990	0.470724	0.32863	0.66079
2	52	1991	0.470648	0.428637	0.634875
2	52	1992	0.436791	0.168665	0.787588
2	52	1993	0.408737	0.229363	0.861477
2	52	1994	0.437766	0.260391	0.785765
2	52	1995	0.455628	0.277527	0.679961
2	52	1996	0.465588	0.252596	0.66839
2	52	1997	0.409839	0.273293	0.828093
2	52	1998	0.405571	0.228091	0.861623
2	52	1999	0.422798	0.304393	0.7948
2	52	2000	0.350154	0.300164	0.97891
2	52	2001	0.391281	0.327635	0.902285
2	52	2002	0.367624	0.239557	0.93289
2	52	2003	0.400975	0.256079	0.843098
2	52	2004	0.366009	0.167359	0.919014
2	52	2005	0.374006	0.270524	0.903767
2	52	2006	0.396735	0.280437	0.847881
2	52	2007	0.39918	0.206874	0.851536
2	52	2008	0.404294	0.204386	0.8457
2	52	2009	0.371308	0.176899	0.910113
2	52	2010	0.370846	0.178225	0.919793
2	52	2011	0.432629	0.351659	0.795971
2	52	2012	0.373593	0.217584	0.926262
2	52	2013	0.328442	0.148601	0.971291
2	53	1966	0.463313	0.259499	0.723054
2	53	1967	0.464311	0.343636	0.728662
2	53	1968	0.469878	0.328237	0.68245
2	53	1969	0.457632	0.208037	0.744248
2	53	1970	0.486502	0.413987	0.570175
2	53	1971	0.470628	0.41137	0.646673
2	53	1972	0.475603	0.396487	0.617429
2	53	1973	0.484452	0.45225	0.579992
2	53	1974	0.411417	0.365305	0.869808
2	53	1975	0.418166	0.376429	0.905243
2	53	1976	0.436438	0.450254	0.837266
2	53	1977	0.44031	0.503168	0.83927
2	53	1978	0.455435	0.359967	0.716845
2	53	1979	0.439064	0.384619	0.817598
2	53	1980	0.433183	0.368232	0.821575
2	53	1981	0.401045	0.319021	0.916881
2	53	1982	0.441658	0.293174	0.778555
2	53	1983	0.479732	0.405823	0.610533
2	53	1984	0.473916	0.415672	0.647749
2	53	1985	0.463813	0.331866	0.683169
2	53	1986	0.445783	0.388224	0.799321
2	53	1987	0.437779	0.323799	0.818135
2	53	1988	0.47437	0.372097	0.668652
2	53	1989	0.437675	0.335068	0.809016
2	53	1990	0.45804	0.328606	0.722121
2	53	1991	0.45523	0.427692	0.705398
2	53	1992	0.422976	0.168536	0.826524
2	53	1993	0.439708	0.230233	0.760839
2	53	1994	0.44725	0.260146	0.747872
2	53	1995	0.44292	0.278149	0.72466
2	53	1996	0.4669	0.23207	0.662264
2	53	1997	0.434921	0.273229	0.739647
2	53	1998	0.431777	0.230853	0.786088
2	53	1999	0.423232	0.306646	0.782753
2	53	2000	0.442741	0.298142	0.79649
2	53	2001	0.417894	0.326585	0.82469
2	53	2002	0.387044	0.21537	0.894731
2	53	2003	0.42992	0.246231	0.755769
2	53	2004	0.413401	0.165836	0.829965
2	53	2005	0.411323	0.214833	0.809888
2	53	2006	0.48279	0.281973	0.549916
2	53	2007	0.477793	0.20711	0.581063
2	53	2008	0.476442	0.203547	0.590193
2	53	2009	0.469302	0.178036	0.619047
2	53	2010	0.424541	0.180702	0.785362
2	53	2011	0.475179	0.354721	0.59703
2	53	2012	0.481177	0.215949	0.553002
2	53	2013	0.46263	0.14953	0.657401
2	54	1978	0.542497	0.549749	0.235656
2	54	1979	0.511414	0.515142	0.42677
2	54	1980	0.512833	0.499848	0.423548
2	54	1981	0.517182	0.469642	0.393732
2	54	1982	0.457441	0.385744	0.720743
2	54	1983	0.447013	0.362754	0.77513
2	54	1984	0.44403	0.414529	0.791411
2	54	1985	0.472884	0.343218	0.647931
2	54	1986	0.488647	0.408335	0.570552
2	54	1987	0.469381	0.303259	0.68324
2	54	1988	0.448835	0.370201	0.773503
2	54	1989	0.467837	0.292324	0.672809
2	54	1990	0.492834	0.544481	0.52702
2	54	1991	0.484039	0.483754	0.584702
2	54	1992	0.491084	0.475809	0.526993
2	54	1993	0.464053	0.3665	0.64754
2	54	1994	0.473874	0.445849	0.619835
2	54	1995	0.445438	0.339572	0.693518
2	54	1996	0.463303	0.221338	0.683355
2	54	1997	0.475758	0.346876	0.596278
2	54	1998	0.462377	0.245552	0.6807
2	54	1999	0.493566	0.469274	0.504321
2	54	2000	0.442911	0.305021	0.797979
2	54	2001	0.420961	0.328134	0.806778
2	54	2002	0.429033	0.34284	0.797873
2	54	2003	0.482549	0.318225	0.575478
2	54	2004	0.480135	0.296187	0.569781
2	54	2005	0.415046	0.263742	0.771589
2	54	2006	0.431764	0.280055	0.72555
2	54	2007	0.415234	0.206507	0.800462
2	54	2008	0.464832	0.291034	0.631098
2	54	2009	0.426328	0.176849	0.77583
2	54	2010	0.590331	0.444037	0.0918036
2	54	2011	0.528036	0.364242	0.341805
2	54	2012	0.433864	0.215647	0.740446
2	54	2013	0.410956	0.146103	0.825948
2	55	1974	0.540139	0.580681	0.272714
2	55	1975	0.494074	0.395655	0.540406
2	55	1976	0.503192	0.450037	0.476138
2	55	1977	0.505562	0.518315	0.460127
2	55	1978	0.542635	0.553167	0.234932
2	55	1979	0.4907	0.393534	0.556478
2	55	1980	0.472234	0.382495	0.654104
2	55	1981	0.448854	0.340958	0.769495
2	55	1982	0.441314	0.291988	0.783474
2	55	1983	0.50269	0.40431	0.482414
2	55	1984	0.472217	0.415239	0.655588
2	55	1985	0.47397	0.341757	0.641772
2	55	1986	0.474387	0.3781	0.654887
2	55	1987	0.475085	0.336072	0.653357
2	55	1988	0.474194	0.372134	0.669275
2	55	1989	0.464315	0.334776	0.699242
2	55	1990	0.457741	0.328732	0.723892
2	55	1991	0.422058	0.0554243	0.922914
2	55	1992	0.422865	0.168979	0.82595
2	55	1993	0.436724	0.230103	0.769222
2	55	1994	0.446558	0.260986	0.754741
2	55	1995	0.442643	0.277392	0.72597
2	55	1996	0.465627	0.252577	0.668175
2	55	1997	0.483077	0.273204	0.573291
2	55	1998	0.470922	0.227823	0.640516
2	55	1999	0.488517	0.304009	0.555812
2	55	2000	0.476705	0.300909	0.642803
2	55	2001	0.481358	0.32789	0.597271
2	55	2002	0.46836	0.239262	0.668972
2	55	2003	0.47747	0.255659	0.585731
2	55	2004	0.458746	0.167142	0.692905
2	55	2005	0.479779	0.272572	0.58227
2	55	2006	0.482245	0.280323	0.551072
2	55	2007	0.480077	0.207018	0.578319
2	55	2008	0.477066	0.205142	0.588471
2	55	2009	0.471252	0.176531	0.609285
2	55	2010	0.476005	0.177879	0.600354
2	55	2011	0.521642	0.349896	0.376012
2	55	2012	0.485442	0.218427	0.535057
2	55	2013	0.464328	0.148797	0.660106
2	56	1980	0.512893	0.501441	0.422226
2	56	1981	0.517656	0.466966	0.39052
2	56	1982	0.527507	0.509476	0.342567
2	56	1983	0.518378	0.478451	0.390134
2	56	1984	0.500691	0.46029	0.495635
2	56	1985	0.515457	0.455536	0.405826
2	56	1986	0.517457	0.497828	0.388304
2	56	1987	0.51265	0.425177	0.417584
2	56	1988	0.468157	0.302785	0.709481
2	56	1989	0.467881	0.292294	0.67476
2	56	1990	0.475688	0.327337	0.649955
2	56	1991	0.464281	0.315486	0.681955
2	56	1992	0.479057	0.281544	0.603034
2	56	1993	0.483006	0.328098	0.584069
2	56	1994	0.468044	0.288358	0.668807
2	56	1995	0.496804	0.401558	0.504384
2	56	1996	0.460668	0.222209	0.683868
2	56	1997	0.435193	0.270721	0.747673
2	56	1998	0.428401	0.227284	0.788549
2	56	1999	0.41711	0.304405	0.801538
2	56	2000	0.443293	0.297192	0.794037
2	56	2001	0.479914	0.365274	0.616547
2	56	2002	0.491849	0.372873	0.541848
2	56	2003	0.474504	0.255835	0.609011
2	56	2004	0.395454	0.170313	0.866309
2	56	2005	0.480021	0.269727	0.575798
2	56	2006	0.545014	0.625148	0.218215
2	56	2007	0.5646	0.320744	0.209306
2	56	2008	0.578708	0.356117	0.134731
2	56	2009	0.544721	0.344515	0.302108
2	56	2010	0.587502	0.467381	0.13283
2	56	2011	0.576838	0.415696	0.1703
2	56	2012	0.530959	0.360396	0.32496
2	56	2013	0.463277	0.148677	0.656927
2	57	1979	0.440645	0.390165	0.813967
2	57	1980	0.472426	0.38184	0.651609
2	57	1981	0.449975	0.341586	0.765349
2	57	1982	0.441289	0.294663	0.779227
2	57	1983	0.479108	0.405301	0.61208
2	57	1984	0.500022	0.456301	0.499506
2	57	1985	0.514657	0.446943	0.410079
2	57	1986	0.475418	0.37876	0.645897
2	57	1987	0.458708	0.32146	0.737627
2	57	1988	0.467956	0.294163	0.711682
2	57	1989	0.469728	0.302344	0.663018
2	57	1990	0.473856	0.319003	0.653754
2	57	1991	0.461326	0.31926	0.68471
2	57	1992	0.478058	0.282698	0.604082
2	57	1993	0.482111	0.327589	0.587378
2	57	1994	0.443856	0.26049	0.763156
2	57	1995	0.491828	0.384054	0.528858
2	57	1996	0.464712	0.229808	0.677485
2	57	1997	0.459371	0.406121	0.642723
2	57	1998	0.428221	0.228929	0.793136
2	57	1999	0.448631	0.461636	0.685594
2	57	2000	0.404007	0.296835	0.900442
2	57	2001	0.416944	0.331956	0.818837
2	57	2002	0.429348	0.530995	0.828987
2	57	2003	0.411963	0.259462	0.791652
2	57	2004	0.533641	0.612438	0.289811
2	57	2005	0.516703	0.668608	0.379912
2	57	2006	0.542511	0.524675	0.244846
2	57	2007	0.634133	0.713603	0.0178002
2	57	2008	0.595995	0.430748	0.0755103
2	57	2009	0.5947	0.632527	0.09451
2	57	2010	0.389675	0.192939	0.865115
2	57	2011	0.533636	0.403996	0.314743
2	57	2012	0.427517	0.206882	0.772098
2	57	2013	0.410802	0.147456	0.829284
2	58	1981	0.517744	0.474228	0.38966
2	58	1982	0.527499	0.507236	0.342039
2	58	1983	0.504657	0.422105	0.470059
2	58	1984	0.500277	0.460699	0.49832
2	58	1985	0.515223	0.456779	0.407587
2	58	1986	0.51855	0.557024	0.373444
2	58	1987	0.517281	0.555856	0.379781
2	58	1988	0.469821	0.309767	0.699879
2	58	1989	0.473063	0.313959	0.65163
2	58	1990	0.472695	0.321037	0.659166
2	58	1991	0.464817	0.319819	0.679026
2	58	1992	0.468802	0.254629	0.638633
2	58	1993	0.481999	0.334163	0.582619
2	58	1994	0.545435	0.628808	0.231719
2	58	1995	0.423862	0.0644324	0.888837
2	58	1996	0.462489	0.216986	0.681343
2	58	1997	0.483408	0.375156	0.548555
2	58	1998	0.490694	0.444429	0.4883
2	58	1999	0.585539	0.683505	0.0759942
2	58	2000	0.486218	0.496795	0.553962
2	58	2001	0.543296	0.647839	0.207384
2	58	2002	0.551801	0.668783	0.197884
2	58	2003	0.500759	0.538146	0.441361
2	58	2004	0.510224	0.620104	0.399232
2	58	2005	0.462589	0.575053	0.591002
2	58	2006	0.531889	0.602053	0.320666
2	58	2007	0.556861	0.725466	0.164685
2	58	2008	0.551866	0.429056	0.189941
2	58	2009	0.544422	0.601791	0.249133
2	58	2010	0.548038	0.378873	0.277028
2	58	2011	0.549263	0.399528	0.259247
2	58	2012	0.47888	0.326178	0.57904
2	58	2013	0.505198	0.384144	0.428528
2	60	1983	0.517403	0.468188	0.395539
2	60	1984	0.499209	0.453735	0.504945
2	60	1985	0.514395	0.455268	0.411137
2	60	1986	0.519177	0.513711	0.377366
2	60	1987	0.470034	0.228008	0.689158
2	60	1988	0.469044	0.305623	0.706085
2	60	1989	0.473632	0.310313	0.646199
2	60	1990	0.475473	0.330306	0.653415
2	60	1991	0.468397	0.323539	0.664929
2	60	1992	0.590913	0.727034	0.0681458
2	60	1993	0.521046	0.402927	0.381241
2	60	1994	0.442583	0.0991655	0.825617
2	60	1995	0.54347	0.448972	0.282676
2	60	1996	0.430457	0.0915244	0.861141
2	60	1997	0.478513	0.355082	0.580809
2	60	1998	0.473155	0.273901	0.635914
2	60	1999	0.418459	0.0547496	0.913516
2	60	2000	0.443981	0.303857	0.797568
2	60	2001	0.482903	0.327661	0.588503
2	60	2002	0.432846	0.0912341	0.853943
2	60	2003	0.414995	0.0520353	0.915954
2	60	2004	0.555732	0.611867	0.208763
2	60	2005	0.475306	0.269291	0.605454
2	60	2006	0.48587	0.280259	0.531054
2	60	2007	0.405363	0.0379892	0.90356
2	60	2008	0.478911	0.203184	0.58699
2	60	2009	0.424849	0.177745	0.783398
2	60	2010	0.476556	0.177439	0.592552
2	60	2011	0.563232	0.500717	0.17598
2	60	2012	0.482328	0.21736	0.544641
2	60	2013	0.418111	0.152903	0.819823
2	70	1870	0.253106	0.0188083	0.989446
2	70	1871	0.334159	0.0498652	0.947758
2	70	1873	0.338463	0.014006	0.978967
2	70	1874	0.352502	0.0316108	0.954948
2	70	1875	0.313296	0.00780271	0.989746
2	70	1876	0.336554	0.0163923	0.98537
2	70	1877	0.351241	0.0216973	0.980535
2	70	1878	0.356885	0.0363768	0.980121
2	70	1879	0.346972	0.0231935	0.967515
2	70	1880	0.328769	0.0267498	0.956789
2	70	1881	0.312328	0.0197817	0.972302
2	70	1882	0.372347	0.0111377	0.952737
2	70	1883	0.329062	0.0270033	0.946277
2	70	1884	0.287078	0.00781033	0.993441
2	70	1885	0.37124	0.0367497	0.975148
2	70	1886	0.355046	0.0336879	0.912872
2	70	1887	0.365445	0.0525447	0.947998
2	70	1888	0.371992	0.0490682	0.901804
2	70	1889	0.360728	0.0402874	0.903597
2	70	1890	0.36553	0.0359424	0.915267
2	70	1891	0.375911	0.0623865	0.91986
2	70	1892	0.371156	0.0483186	0.878805
2	70	1893	0.347031	0.0331589	0.943348
2	70	1895	0.40804	0.154936	0.894159
2	70	1896	0.372252	0.0722028	0.860007
2	70	1897	0.350894	0.0398163	0.949759
2	70	1898	0.355732	0.040745	0.923909
2	70	1899	0.387993	0.0726149	0.868258
2	70	1900	0.337306	0.0286482	0.979787
2	70	1901	0.390412	0.0823577	0.897625
2	70	1902	0.384527	0.0605135	0.892697
2	70	1903	0.395449	0.0832971	0.854819
2	70	1904	0.391943	0.0716943	0.880638
2	70	1905	0.372942	0.0474994	0.915832
2	70	1906	0.368185	0.039949	0.946148
2	70	1907	0.354482	0.0241101	0.990068
2	70	1908	0.367388	0.0562267	0.941024
2	70	1909	0.388928	0.0767492	0.925831
2	70	1910	0.362425	0.0209698	0.956951
2	70	1911	0.386884	0.0331497	0.931283
2	70	1912	0.388918	0.0362019	0.950359
2	70	1913	0.397525	0.0489412	0.968653
2	70	1920	0.431897	0.0658967	0.867696
2	70	1921	0.408906	0.041957	0.896514
2	70	1922	0.412641	0.0507958	0.917687
2	70	1923	0.399938	0.0380753	0.917307
2	70	1924	0.406682	0.0407992	0.935337
2	70	1925	0.401754	0.0384496	0.941512
2	70	1926	0.625873	0.593794	0.0427107
2	70	1927	0.401129	0.0343847	0.93834
2	70	1928	0.41003	0.0406483	0.931106
2	70	1929	0.408719	0.0407622	0.930105
2	70	1930	0.657074	0.389502	0.0108039
2	70	1931	0.39656	0.0346233	0.961345
2	70	1932	0.397121	0.0321324	0.925279
2	70	1933	0.418705	0.182358	0.861422
2	70	1934	0.413349	0.120891	0.880224
2	70	1935	0.387414	0.0270536	0.942843
2	70	1936	0.393102	0.024672	0.935589
2	70	1937	0.427322	0.226059	0.807557
2	70	1938	0.438133	0.204045	0.784437
2	70	1948	0.40006	0.0323298	0.954716
2	70	1949	0.428841	0.0628009	0.922273
2	70	1950	0.445061	0.136849	0.858765
2	70	1951	0.449736	0.175014	0.843435
2	70	1952	0.45465	0.23161	0.804537
2	70	1953	0.424866	0.0649884	0.91597
2	70	1954	0.447492	0.171404	0.809147
2	70	1955	0.462561	0.270692	0.74546
2	70	1956	0.446381	0.166934	0.813265
2	70	1957	0.432122	0.0895677	0.847779
2	70	1958	0.441887	0.129059	0.841317
2	70	1959	0.464965	0.290067	0.732857
2	70	1960	0.447247	0.1201	0.809414
2	70	1961	0.494607	0.458769	0.53135
2	70	1962	0.413775	0.031384	0.93021
2	70	1963	0.421159	0.041498	0.919511
2	70	1964	0.452311	0.14066	0.788448
2	70	1965	0.451607	0.136905	0.799632
2	70	1966	0.468774	0.533691	0.70737
2	70	1967	0.49072	0.395183	0.562944
2	70	1968	0.490081	0.35548	0.560976
2	70	1969	0.485328	0.293019	0.584707
2	70	1970	0.41787	0.0507204	0.904644
2	70	1971	0.442883	0.118919	0.816121
2	70	1972	0.443303	0.111893	0.823671
2	70	1973	0.447598	0.129622	0.804695
2	70	1974	0.445295	0.117124	0.813444
2	70	1975	0.485738	0.347898	0.598702
2	70	1976	0.473029	0.273337	0.67632
2	70	1977	0.478534	0.338072	0.644178
2	70	1978	0.440443	0.114166	0.854477
2	70	1979	0.470888	0.276302	0.684531
2	70	1980	0.491169	0.403862	0.554652
2	70	1981	0.516633	0.559137	0.387796
2	70	1982	0.465703	0.341197	0.696829
2	70	1983	0.419748	0.379224	0.857967
2	70	1984	0.441454	0.452091	0.798607
2	70	1985	0.496306	0.601392	0.511029
2	70	1986	0.481325	0.359017	0.618725
2	70	1987	0.47939	0.350388	0.635152
2	70	1988	0.494069	0.478641	0.539354
2	70	1989	0.463309	0.335472	0.704495
2	70	1990	0.506063	0.537732	0.449855
2	70	1991	0.42349	0.0564143	0.917032
2	70	1992	0.426548	0.0632201	0.873872
2	70	1993	0.428556	0.0675563	0.876884
2	70	1994	0.438589	0.0965039	0.838617
2	70	1995	0.520419	0.497142	0.365041
2	70	1996	0.42529	0.0754323	0.875772
2	70	1997	0.429661	0.0860539	0.863519
2	70	1998	0.435283	0.102259	0.829824
2	70	1999	0.420537	0.0539736	0.908886
2	70	2000	0.479132	0.43013	0.621415
2	70	2001	0.428535	0.0784063	0.900627
2	70	2002	0.477656	0.295165	0.610295
2	70	2003	0.414376	0.0576903	0.912868
2	70	2004	0.416405	0.0486775	0.891639
2	70	2005	0.422226	0.0685996	0.874464
2	70	2006	0.422001	0.0696138	0.873246
2	70	2007	0.4029	0.028932	0.929556
2	70	2008	0.47481	0.205299	0.606307
2	70	2009	0.443368	0.216802	0.713136
2	70	2010	0.451257	0.214636	0.694826
2	70	2011	0.440233	0.20794	0.725597
2	70	2012	0.453159	0.222457	0.692857
2	70	2013	0.378212	0.179307	0.907829
2	80	1981	0.476574	0.396799	0.642443
2	80	1982	0.479007	0.425531	0.616547
2	80	1983	0.486061	0.408625	0.584245
2	80	1984	0.484727	0.424079	0.592664
2	80	1985	0.477679	0.356784	0.622772
2	80	1986	0.48941	0.415955	0.564537
2	80	1987	0.472287	0.310449	0.661439
2	80	1988	0.467882	0.302256	0.711246
2	80	1989	0.463281	0.335245	0.704707
2	80	1990	0.473274	0.321459	0.662092
2	80	1991	0.465488	0.325558	0.666784
2	80	1992	0.474623	0.28273	0.608818
2	80	1993	0.485293	0.342652	0.569246
2	80	1994	0.463827	0.273365	0.68815
2	80	1995	0.490575	0.384784	0.535979
2	80	1996	0.455267	0.211217	0.701749
2	80	1997	0.48259	0.367138	0.564197
2	80	1998	0.476515	0.284298	0.617077
2	80	1999	0.421134	0.059309	0.90648
2	80	2000	0.476744	0.361534	0.629202
2	80	2001	0.431361	0.0910687	0.891556
2	80	2002	0.433454	0.295359	0.766883
2	80	2003	0.417481	0.0581338	0.90896
2	80	2004	0.419828	0.0503968	0.884587
2	80	2005	0.421145	0.0733334	0.871449
2	80	2006	0.425993	0.0730953	0.859868
2	80	2007	0.40506	0.0352624	0.910715
2	80	2008	0.411812	0.0498371	0.890554
2	80	2009	0.408475	0.0470343	0.89516
2	80	2010	0.411541	0.043328	0.898572
2	80	2011	0.402248	0.0380707	0.903124
2	80	2012	0.594868	0.669061	0.0517242
2	80	2013	0.436552	0.181503	0.763057
2	90	1913	0.39091	0.0385441	0.976769
2	90	1920	0.43236	0.0666713	0.866161
2	90	1921	0.405647	0.0383678	0.904695
2	90	1922	0.415627	0.0575634	0.912583
2	90	1923	0.401049	0.0387876	0.913987
2	90	1924	0.502473	0.68061	0.464622
2	90	1925	0.401448	0.0392078	0.943494
2	90	1926	0.386913	0.0270193	0.9317
2	90	1927	0.39821	0.0322085	0.9449
2	90	1928	0.411609	0.0435902	0.925293
2	90	1929	0.406935	0.0386876	0.93372
2	90	1931	0.453638	0.350803	0.697463
2	90	1932	0.391792	0.0296155	0.932563
2	90	1933	0.388388	0.0248788	0.955011
2	90	1934	0.38517	0.0222196	0.946554
2	90	1935	0.387314	0.0271298	0.940065
2	90	1936	0.390054	0.0234111	0.941796
2	90	1937	0.387831	0.0215222	0.93183
2	90	1938	0.393494	0.0258116	0.918004
2	90	1948	0.401485	0.0359339	0.951754
2	90	1949	0.428952	0.065473	0.922118
2	90	1950	0.444822	0.133299	0.85917
2	90	1951	0.449592	0.170057	0.844387
2	90	1952	0.454833	0.270656	0.80341
2	90	1953	0.425112	0.0703893	0.914865
2	90	1954	0.446146	0.175256	0.813713
2	90	1955	0.460814	0.269716	0.755034
2	90	1956	0.442515	0.133314	0.829689
2	90	1957	0.436873	0.101064	0.832108
2	90	1958	0.440354	0.109595	0.848542
2	90	1959	0.468162	0.459059	0.695654
2	90	1960	0.4584	0.348968	0.730891
2	90	1961	0.46338	0.334333	0.715747
2	90	1962	0.414773	0.0337633	0.92841
2	90	1963	0.419229	0.0404475	0.925356
2	90	1964	0.433197	0.196654	0.821115
2	90	1965	0.457314	0.313298	0.712211
2	90	1966	0.465713	0.341542	0.709485
2	90	1967	0.42898	0.367397	0.866894
2	90	1968	0.422434	0.349155	0.866752
2	90	1969	0.436336	0.341772	0.823033
2	90	1970	0.478093	0.262082	0.612838
2	90	1971	0.441817	0.282786	0.75871
2	90	1972	0.40221	0.244879	0.883318
2	90	1973	0.483475	0.283426	0.590854
2	90	1974	0.420364	0.345533	0.846601
2	90	1975	0.468558	0.424704	0.702351
2	90	1976	0.433693	0.384437	0.838347
2	90	1977	0.441507	0.436083	0.833234
2	90	1978	0.447879	0.34155	0.740884
2	90	1979	0.42458	0.402962	0.87038
2	90	1980	0.47307	0.369617	0.6585
2	90	1981	0.490571	0.392039	0.557847
2	90	1982	0.49264	0.392112	0.538425
2	90	1983	0.468233	0.36592	0.671118
2	90	1984	0.481617	0.4028	0.607522
2	90	1985	0.489712	0.370006	0.560248
2	90	1986	0.478199	0.397952	0.629009
2	90	1987	0.499101	0.426089	0.498005
2	90	1988	0.496768	0.407214	0.516263
2	90	1989	0.494974	0.380278	0.522685
2	90	1990	0.495885	0.372475	0.512203
2	90	1991	0.482145	0.308476	0.598393
2	90	1992	0.468124	0.198714	0.653799
2	90	1993	0.473025	0.247602	0.640075
2	90	1994	0.482601	0.313745	0.593293
2	90	1995	0.476961	0.275646	0.611659
2	90	1996	0.433107	0.100224	0.845981
2	90	1997	0.485424	0.313764	0.569234
2	90	1998	0.479189	0.293569	0.602806
2	90	1999	0.459525	0.223169	0.708613
2	90	2000	0.477271	0.429322	0.633349
2	90	2001	0.461678	0.217662	0.728582
2	90	2002	0.439116	0.223935	0.774552
2	90	2003	0.471763	0.246104	0.626437
2	90	2004	0.45898	0.165873	0.693096
2	90	2005	0.436503	0.216025	0.75178
2	90	2006	0.481345	0.257299	0.579957
2	90	2007	0.455652	0.138001	0.709008
2	90	2008	0.450575	0.205607	0.700076
2	90	2009	0.442104	0.215855	0.717509
2	90	2010	0.467043	0.214191	0.643523
2	90	2011	0.457486	0.208837	0.674904
2	90	2012	0.468527	0.222016	0.640445
2	90	2013	0.452596	0.176034	0.71211
2	91	1910	0.701195	0.6861	0.00504218
2	91	1911	0.674278	0.765781	0.00988321
2	91	1912	0.398016	0.0406525	0.940788
2	91	1913	0.393492	0.0423147	0.974402
2	91	1920	0.432761	0.0701847	0.863058
2	91	1921	0.405996	0.039773	0.90442
2	91	1922	0.413795	0.0488741	0.917756
2	91	1923	0.396952	0.0358108	0.918185
2	91	1924	0.406657	0.0382314	0.936455
2	91	1925	0.402814	0.0406724	0.942005
2	91	1926	0.389455	0.0292971	0.926184
2	91	1927	0.403168	0.0354496	0.937738
2	91	1928	0.410803	0.043404	0.926374
2	91	1929	0.412589	0.0454664	0.923424
2	91	1930	0.371878	0.0133301	0.966535
2	91	1931	0.396036	0.0343061	0.96188
2	91	1932	0.389917	0.0281939	0.937145
2	91	1933	0.391556	0.0270651	0.948361
2	91	1934	0.383822	0.0212234	0.951532
2	91	1935	0.387205	0.026637	0.94006
2	91	1936	0.388507	0.0223833	0.941826
2	91	1937	0.388825	0.0217822	0.931278
2	91	1938	0.389877	0.0223366	0.926941
2	91	1948	0.401128	0.0329373	0.952286
2	91	1949	0.427661	0.0613357	0.925073
2	91	1950	0.444283	0.123546	0.862109
2	91	1951	0.449726	0.177392	0.843719
2	91	1952	0.454423	0.247995	0.806048
2	91	1953	0.426541	0.0741715	0.911035
2	91	1954	0.446797	0.185403	0.810775
2	91	1955	0.461069	0.265114	0.751599
2	91	1956	0.443071	0.131989	0.831082
2	91	1957	0.433963	0.0973105	0.841709
2	91	1958	0.442016	0.124936	0.840084
2	91	1959	0.465599	0.293269	0.728234
2	91	1960	0.443873	0.0904682	0.828285
2	91	1961	0.463622	0.217711	0.729534
2	91	1962	0.415255	0.0325297	0.926072
2	91	1963	0.420506	0.0424736	0.922251
2	91	1964	0.454573	0.153214	0.777417
2	91	1965	0.451686	0.144878	0.800957
2	91	1966	0.453544	0.201172	0.786352
2	91	1967	0.459102	0.235528	0.758178
2	91	1968	0.466511	0.308603	0.695298
2	91	1969	0.465258	0.266773	0.690639
2	91	1970	0.417072	0.0424152	0.913911
2	91	1971	0.461605	0.288262	0.708749
2	91	1972	0.461186	0.319179	0.710781
2	91	1973	0.477392	0.41382	0.603192
2	91	1974	0.453708	0.31674	0.73624
2	91	1975	0.471499	0.371137	0.684712
2	91	1976	0.48258	0.411731	0.608789
2	91	1977	0.474	0.393338	0.661461
2	91	1978	0.442577	0.115929	0.84614
2	91	1979	0.473185	0.363107	0.651499
2	91	1980	0.448187	0.40289	0.773462
2	91	1981	0.452283	0.164738	0.789561
2	91	1982	0.479768	0.295868	0.615873
2	91	1983	0.459317	0.196365	0.740535
2	91	1984	0.475029	0.235801	0.650381
2	91	1985	0.462638	0.216438	0.721477
2	91	1986	0.48211	0.359402	0.617257
2	91	1987	0.469385	0.241271	0.69113
2	91	1988	0.47187	0.24732	0.689847
2	91	1989	0.500671	0.515327	0.477213
2	91	1990	0.449498	0.131845	0.813603
2	91	1991	0.421097	0.0633251	0.916198
2	91	1992	0.428161	0.0636077	0.862812
2	91	1993	0.426062	0.0579125	0.887541
2	91	1994	0.445106	0.120675	0.811063
2	91	1995	0.427728	0.0703479	0.879967
2	91	1996	0.428001	0.0854967	0.869636
2	91	1997	0.426648	0.0864142	0.866423
2	91	1998	0.437401	0.109905	0.825722
2	91	1999	0.417564	0.050033	0.91534
2	91	2000	0.458412	0.197049	0.757887
2	91	2001	0.428354	0.0741413	0.902739
2	91	2002	0.435742	0.101837	0.839294
2	91	2003	0.409325	0.0402272	0.934194
2	91	2004	0.417145	0.051717	0.884747
2	91	2005	0.421311	0.061522	0.881653
2	91	2006	0.420571	0.0616179	0.882137
2	91	2007	0.40424	0.0335435	0.914821
2	91	2008	0.410946	0.0437233	0.89531
2	91	2009	0.481562	0.215626	0.567769
2	91	2010	0.412894	0.0460188	0.887249
2	91	2011	0.404822	0.0448954	0.896643
2	91	2012	0.412026	0.0507702	0.889195
2	91	2013	0.412999	0.0538896	0.901568
2	92	1905	0.380477	0.0519595	0.899232
2	92	1910	0.359249	0.02029	0.962623
2	92	1911	0.382968	0.0319788	0.9339
2	92	1912	0.393083	0.0375301	0.944428
2	92	1913	0.447938	0.27295	0.840828
2	92	1920	0.431238	0.0688245	0.869384
2	92	1921	0.408555	0.04217	0.895663
2	92	1922	0.416862	0.0573793	0.908622
2	92	1923	0.399085	0.0379309	0.915902
2	92	1924	0.500268	0.671018	0.478698
2	92	1925	0.402242	0.0389695	0.94119
2	92	1927	0.403872	0.0360693	0.935579
2	92	1928	0.469257	0.455748	0.674251
2	92	1929	0.483332	0.538177	0.567991
2	92	1930	0.500105	0.369624	0.498124
2	92	1931	0.453015	0.369667	0.678147
2	92	1932	0.393806	0.0301105	0.931511
2	92	1933	0.421777	0.172456	0.878812
2	92	1934	0.451709	0.218828	0.77817
2	92	1935	0.39072	0.0285771	0.939333
2	92	1936	0.435362	0.217961	0.802483
2	92	1937	0.387412	0.0210853	0.934835
2	92	1938	0.393113	0.0245433	0.918999
2	92	1948	0.404362	0.039075	0.947224
2	92	1949	0.427622	0.0577068	0.925213
2	92	1950	0.445573	0.145695	0.856451
2	92	1951	0.449906	0.179738	0.842162
2	92	1952	0.45438	0.246221	0.806663
2	92	1953	0.425088	0.0697517	0.914358
2	92	1954	0.448315	0.187444	0.80547
2	92	1955	0.463169	0.279687	0.74185
2	92	1956	0.441231	0.219533	0.808591
2	92	1957	0.445444	0.188997	0.79486
2	92	1958	0.477808	0.54161	0.62377
2	92	1959	0.472001	0.488306	0.680726
2	92	1960	0.458153	0.350074	0.728859
2	92	1961	0.464499	0.332118	0.714198
2	92	1962	0.4149	0.0309166	0.928135
2	92	1963	0.420288	0.0425034	0.920852
2	92	1964	0.433209	0.185291	0.829421
2	92	1965	0.457731	0.509396	0.740223
2	92	1966	0.465721	0.341468	0.709387
2	92	1967	0.460465	0.367392	0.739201
2	92	1968	0.456192	0.349414	0.741093
2	92	1969	0.46775	0.341965	0.684472
2	92	1970	0.430789	0.262108	0.785195
2	92	1971	0.407839	0.282467	0.869949
2	92	1972	0.402238	0.244961	0.883202
2	92	1973	0.483493	0.283446	0.59087
2	92	1974	0.448128	0.345608	0.750467
2	92	1975	0.495359	0.424738	0.531335
2	92	1976	0.463	0.384533	0.712256
2	92	1977	0.441493	0.43609	0.833251
2	92	1978	0.417673	0.341512	0.848344
2	92	1979	0.469511	0.402518	0.682947
2	92	1980	0.444175	0.370155	0.793732
2	92	1981	0.45322	0.392143	0.743268
2	92	1982	0.457313	0.39221	0.722547
2	92	1983	0.456087	0.365571	0.723679
2	92	1984	0.471094	0.402911	0.663662
2	92	1985	0.489669	0.370028	0.560507
2	92	1986	0.478266	0.397944	0.628666
2	92	1987	0.499091	0.426064	0.498007
2	92	1988	0.471457	0.407256	0.677056
2	92	1989	0.495002	0.380307	0.522533
2	92	1990	0.459101	0.372553	0.694481
2	92	1991	0.482194	0.308493	0.59815
2	92	1992	0.46813	0.19869	0.653741
2	92	1993	0.473109	0.247571	0.639589
2	92	1994	0.482643	0.313773	0.593032
2	92	1995	0.476868	0.275563	0.612289
2	92	1996	0.428957	0.0923105	0.859355
2	92	1997	0.485477	0.313774	0.569082
2	92	1998	0.479227	0.293549	0.602669
2	92	1999	0.459526	0.223197	0.708597
2	92	2000	0.495668	0.429552	0.52609
2	92	2001	0.461595	0.217626	0.729172
2	92	2002	0.467438	0.224032	0.663779
2	92	2003	0.412521	0.0529388	0.91974
2	92	2004	0.410464	0.040647	0.907202
2	92	2005	0.469776	0.216461	0.628969
2	92	2006	0.481385	0.257275	0.579674
2	92	2007	0.455666	0.138045	0.708995
2	92	2008	0.474563	0.205985	0.608588
2	92	2009	0.482744	0.216149	0.561432
2	92	2010	0.486649	0.214016	0.55127
2	92	2011	0.476195	0.208675	0.591122
2	92	2012	0.485866	0.221794	0.551741
2	92	2013	0.478817	0.175992	0.588166
2	93	1911	0.383199	0.0315981	0.935365
2	93	1912	0.402258	0.043751	0.93277
2	93	1913	0.396139	0.0443351	0.974603
2	93	1920	0.429548	0.0585964	0.874454
2	93	1921	0.404718	0.0365076	0.905839
2	93	1922	0.411756	0.0482	0.92053
2	93	1923	0.407477	0.0457725	0.900027
2	93	1924	0.411689	0.0476157	0.925335
2	93	1925	0.400031	0.0384206	0.94594
2	93	1926	0.392365	0.0311376	0.920715
2	93	1927	0.398755	0.0336952	0.943459
2	93	1928	0.412138	0.0438694	0.924205
2	93	1929	0.409714	0.0423238	0.927576
2	93	1930	0.377677	0.0146784	0.960995
2	93	1931	0.397762	0.0363146	0.959905
2	93	1932	0.395805	0.0313513	0.9285
2	93	1933	0.38866	0.0243795	0.95642
2	93	1934	0.378335	0.0188546	0.960972
2	93	1935	0.387885	0.0273531	0.942147
2	93	1936	0.392552	0.0240882	0.937024
2	93	1937	0.389379	0.0217018	0.930636
2	93	1938	0.394412	0.0246762	0.920217
2	93	1948	0.403826	0.0386446	0.948353
2	93	1949	0.428183	0.0599488	0.923886
2	93	1950	0.443372	0.118311	0.865834
2	93	1951	0.449651	0.164897	0.844859
2	93	1952	0.453818	0.256525	0.808346
2	93	1953	0.424589	0.0689324	0.915978
2	93	1954	0.447677	0.161771	0.807167
2	93	1955	0.448113	0.226495	0.797833
2	93	1956	0.447539	0.229561	0.793718
2	93	1957	0.436701	0.110098	0.830252
2	93	1958	0.440782	0.118532	0.846437
2	93	1959	0.420761	0.443124	0.890133
2	93	1960	0.443978	0.0942424	0.827806
2	93	1961	0.492886	0.449969	0.543214
2	93	1962	0.413588	0.0295179	0.93097
2	93	1963	0.487589	0.340723	0.585055
2	93	1964	0.500364	0.489643	0.494346
2	93	1965	0.461624	0.523114	0.735041
2	93	1966	0.469407	0.542414	0.698807
2	93	1967	0.445187	0.378884	0.820434
2	93	1968	0.490836	0.366874	0.555183
2	93	1969	0.485465	0.301774	0.583557
2	93	1970	0.41859	0.049949	0.902106
2	93	1971	0.479396	0.278557	0.630658
2	93	1972	0.430081	0.224234	0.823364
2	93	1973	0.485592	0.368039	0.583519
2	93	1974	0.442531	0.402462	0.785286
2	93	1975	0.487004	0.397566	0.590125
2	93	1976	0.459463	0.381963	0.744713
2	93	1977	0.442926	0.437528	0.828801
2	93	1978	0.443644	0.124169	0.839809
2	93	1979	0.488585	0.554838	0.570365
2	93	1980	0.465329	0.368062	0.699076
2	93	1981	0.455177	0.162518	0.777722
2	93	1982	0.485865	0.341286	0.581576
2	93	1983	0.493605	0.378928	0.537317
2	93	1984	0.493002	0.599931	0.538781
2	93	1985	0.526406	0.601928	0.338142
2	93	1986	0.530777	0.642542	0.283625
2	93	1987	0.556185	0.669882	0.169615
2	93	1988	0.544838	0.666046	0.205407
2	93	1989	0.555632	0.674448	0.165036
2	93	1990	0.549433	0.614246	0.200897
2	93	1991	0.422298	0.0576311	0.922388
2	93	1992	0.427678	0.0679618	0.865603
2	93	1993	0.475065	0.255504	0.627521
2	93	1994	0.442916	0.109427	0.826569
2	93	1995	0.422926	0.0604353	0.895152
2	93	1996	0.427169	0.0772802	0.872357
2	93	1997	0.427054	0.081656	0.867189
2	93	1998	0.431196	0.088497	0.852928
2	93	1999	0.419162	0.0558344	0.911173
2	93	2000	0.459217	0.195572	0.754724
2	93	2001	0.427133	0.0711332	0.908048
2	93	2002	0.433849	0.0902911	0.850766
2	93	2003	0.413093	0.0530086	0.918563
2	93	2004	0.411624	0.0426265	0.900384
2	93	2005	0.417817	0.0547669	0.894796
2	93	2006	0.426272	0.0726476	0.85531
2	93	2007	0.401822	0.0372815	0.913455
2	93	2008	0.40949	0.039935	0.902795
2	93	2009	0.463792	0.171244	0.652604
2	93	2010	0.484636	0.177209	0.564
2	93	2011	0.500454	0.221458	0.493672
2	93	2012	0.502786	0.265908	0.479532
2	93	2013	0.420022	0.142178	0.824764
2	94	1920	0.429726	0.0603299	0.874055
2	94	1921	0.422259	0.252697	0.82006
2	94	1922	0.404595	0.241178	0.885196
2	94	1923	0.417675	0.197575	0.844773
2	94	1924	0.424981	0.211927	0.856223
2	94	1925	0.40566	0.0436277	0.936092
2	94	1926	0.408691	0.142554	0.868122
2	94	1927	0.610699	0.628494	0.0407377
2	94	1928	0.435508	0.260986	0.809477
2	94	1929	0.441679	0.281972	0.796654
2	94	1931	0.410445	0.187341	0.901345
2	94	1932	0.407468	0.131509	0.897791
2	94	1933	0.417892	0.17279	0.87233
2	94	1934	0.42985	0.148911	0.834913
2	94	1936	0.385631	0.0199555	0.949088
2	94	1937	0.391958	0.0229326	0.927036
2	94	1938	0.394605	0.0253513	0.916573
2	94	1948	0.404379	0.0407863	0.94617
2	94	1949	0.428198	0.061744	0.924101
2	94	1950	0.443941	0.120232	0.863618
2	94	1951	0.449564	0.163244	0.844333
2	94	1952	0.454738	0.231705	0.804366
2	94	1953	0.42504	0.067968	0.914478
2	94	1954	0.447639	0.187699	0.808636
2	94	1955	0.450626	0.224753	0.783321
2	94	1956	0.449471	0.235455	0.785193
2	94	1957	0.444895	0.202147	0.785974
2	94	1958	0.479275	0.541807	0.624698
2	94	1959	0.468575	0.469669	0.690609
2	94	1960	0.457442	0.341067	0.732594
2	94	1961	0.458005	0.299033	0.740553
2	94	1962	0.414912	0.0308028	0.927683
2	94	1963	0.421301	0.0437489	0.918345
2	94	1964	0.451332	0.141743	0.792526
2	94	1965	0.45306	0.161763	0.791807
2	94	1966	0.454589	0.191501	0.784831
2	94	1967	0.476443	0.28929	0.656523
2	94	1968	0.46512	0.202874	0.709316
2	94	1969	0.466086	0.216986	0.686598
2	94	1970	0.417416	0.0439093	0.909874
2	94	1971	0.463958	0.300068	0.693739
2	94	1972	0.430086	0.224341	0.823437
2	94	1973	0.479522	0.42267	0.593639
2	94	1974	0.442685	0.262868	0.784526
2	94	1975	0.482849	0.466339	0.614041
2	94	1976	0.490272	0.381962	0.564474
2	94	1977	0.445155	0.457304	0.820661
2	94	1978	0.424535	0.356322	0.839806
2	94	1979	0.435066	0.403444	0.835151
2	94	1980	0.427889	0.368434	0.853616
2	94	1981	0.485415	0.486073	0.566236
2	94	1982	0.492169	0.491901	0.528534
2	94	1983	0.455698	0.36612	0.723845
2	94	1984	0.471345	0.402803	0.662062
2	94	1985	0.463922	0.22011	0.713551
2	94	1986	0.436705	0.358413	0.821751
2	94	1987	0.478394	0.421604	0.613101
2	94	1988	0.484609	0.427266	0.588797
2	94	1989	0.467172	0.366928	0.669828
2	94	1990	0.457879	0.325228	0.694856
2	94	1991	0.418086	0.0476704	0.932386
2	94	1992	0.428638	0.0660185	0.866595
2	94	1993	0.475051	0.255513	0.627663
2	94	1994	0.470288	0.379358	0.613067
2	94	1995	0.424026	0.0668351	0.885126
2	94	1996	0.4268	0.0884136	0.868366
2	94	1997	0.429239	0.090867	0.858561
2	94	1998	0.43252	0.0862935	0.854199
2	94	1999	0.417107	0.0462147	0.91799
2	94	2000	0.48965	0.425276	0.546475
2	94	2001	0.509782	0.451465	0.418251
2	94	2002	0.502536	0.404122	0.475294
2	94	2003	0.417881	0.0589094	0.910666
2	94	2004	0.57546	0.605261	0.149766
2	94	2005	0.481224	0.492884	0.52024
2	94	2006	0.510575	0.554909	0.390292
2	94	2007	0.431874	0.155513	0.778501
2	94	2008	0.495327	0.561085	0.394067
2	94	2009	0.401171	0.216982	0.81882
2	94	2010	0.394561	0.215319	0.830995
2	94	2011	0.383996	0.208871	0.847392
2	94	2012	0.396819	0.223072	0.836324
2	94	2013	0.397404	0.182201	0.862495
2	95	1920	0.430837	0.0608024	0.870278
2	95	1921	0.402854	0.0355579	0.909822
2	95	1922	0.410939	0.0450735	0.924476
2	95	1923	0.402303	0.041112	0.911077
2	95	1924	0.407627	0.0412517	0.931462
2	95	1926	0.387758	0.0278023	0.925962
2	95	1927	0.400694	0.0347231	0.939812
2	95	1928	0.413587	0.0459074	0.920792
2	95	1929	0.409905	0.0423722	0.927869
2	95	1931	0.398085	0.037358	0.956687
2	95	1932	0.384248	0.0239379	0.950125
2	95	1933	0.392849	0.0280089	0.950097
2	95	1934	0.379861	0.0206723	0.955252
2	95	1935	0.387241	0.0269559	0.942147
2	95	1936	0.391901	0.0236757	0.939595
2	95	1937	0.391621	0.0230862	0.927346
2	95	1938	0.392367	0.0240056	0.921699
2	95	1948	0.408902	0.0463937	0.93996
2	95	1949	0.427915	0.0602542	0.924421
2	95	1950	0.444755	0.133088	0.860107
2	95	1951	0.451006	0.197424	0.837751
2	95	1952	0.454198	0.258213	0.80744
2	95	1953	0.426434	0.0716784	0.910532
2	95	1954	0.446653	0.177044	0.812188
2	95	1955	0.461435	0.270227	0.751097
2	95	1956	0.445035	0.140656	0.820693
2	95	1957	0.433904	0.106756	0.839131
2	95	1958	0.441346	0.114139	0.843434
2	95	1959	0.463765	0.273474	0.740365
2	95	1960	0.444852	0.101552	0.822323
2	95	1961	0.466611	0.219461	0.712965
2	95	1962	0.414564	0.032999	0.928516
2	95	1963	0.421026	0.0413584	0.920648
2	95	1964	0.489156	0.364505	0.562085
2	95	1965	0.498535	0.411812	0.490453
2	95	1966	0.495315	0.381844	0.52479
2	95	1967	0.484977	0.3161	0.5996
2	95	1968	0.490576	0.322902	0.547954
2	95	1969	0.490947	0.310584	0.542285
2	95	1970	0.49114	0.285533	0.534254
2	95	1971	0.461263	0.331465	0.694674
2	95	1972	0.506577	0.350967	0.45398
2	95	1973	0.530225	0.558302	0.302423
2	95	1974	0.466177	0.342845	0.668076
2	95	1975	0.442885	0.375359	0.83006
2	95	1976	0.482369	0.401427	0.612085
2	95	1977	0.478412	0.499961	0.643194
2	95	1978	0.455576	0.356675	0.729671
2	95	1979	0.420419	0.345429	0.888083
2	95	1980	0.430824	0.353733	0.832542
2	95	1981	0.489897	0.385761	0.555186
2	95	1982	0.452541	0.378534	0.733682
2	95	1983	0.457151	0.379692	0.719967
2	95	1984	0.412224	0.403265	0.886332
2	95	1985	0.504353	0.443887	0.468165
2	95	1986	0.491569	0.464439	0.553488
2	95	1987	0.502319	0.398391	0.474982
2	95	1988	0.503663	0.42452	0.470068
2	95	1989	0.465028	0.416722	0.680211
2	95	1990	0.425071	0.334939	0.832156
2	95	1991	0.474519	0.27944	0.641085
2	95	1992	0.533925	0.478358	0.300027
2	95	1993	0.427315	0.0690609	0.879842
2	95	1994	0.50661	0.4906	0.43522
2	95	1995	0.532171	0.449844	0.309523
2	95	1996	0.535507	0.491656	0.279364
2	95	1997	0.433664	0.0941518	0.848031
2	95	1998	0.435058	0.0977521	0.837406
2	95	1999	0.417939	0.050016	0.91636
2	95	2000	0.480582	0.342595	0.616224
2	95	2001	0.482648	0.324855	0.600392
2	95	2002	0.435031	0.0988806	0.843158
2	95	2003	0.416945	0.0574606	0.9095
2	95	2004	0.415943	0.0464879	0.893877
2	95	2005	0.496782	0.291322	0.505424
2	95	2006	0.488079	0.250051	0.554848
2	95	2007	0.500876	0.264859	0.476116
2	95	2008	0.50167	0.238429	0.476134
2	95	2009	0.416704	0.17218	0.7986
2	95	2010	0.408723	0.0421673	0.909658
2	95	2011	0.458486	0.214265	0.675996
2	95	2012	0.489382	0.237694	0.547433
2	95	2013	0.477696	0.216322	0.60314
2	100	1870	0.689831	0.479247	0.0153362
2	100	1871	0.718953	0.705939	0.0308425
2	100	1872	0.752333	0.738453	0.016178
2	100	1873	0.695274	0.445401	0.0178869
2	100	1874	0.696012	0.433408	0.0209149
2	100	1875	0.709012	0.604627	0.0069911
2	100	1878	0.662876	0.394647	0.0143537
2	100	1885	0.72498	0.561744	0.00042863
2	100	1890	0.406422	0.0941932	0.874371
2	100	1891	0.369723	0.100163	0.927534
2	100	1893	0.650763	0.416091	0.0574671
2	100	1895	0.419829	0.144329	0.857022
2	100	1899	0.384321	0.0675049	0.873525
2	100	1911	0.377693	0.029353	0.944567
2	100	1912	0.386291	0.0327251	0.954492
2	100	1913	0.396104	0.0443609	0.974376
2	100	1920	0.517367	0.411939	0.404402
2	100	1922	0.413288	0.0480197	0.919054
2	100	1923	0.399986	0.0379726	0.915447
2	100	1924	0.409978	0.0446444	0.929462
2	100	1925	0.402028	0.0396137	0.941256
2	100	1926	0.392482	0.030582	0.921277
2	100	1927	0.398701	0.0326522	0.94344
2	100	1928	0.415395	0.0508979	0.916499
2	100	1929	0.412099	0.046274	0.923477
2	100	1930	0.366849	0.0121597	0.967353
2	100	1931	0.395829	0.0328524	0.960877
2	100	1932	0.396391	0.031504	0.926526
2	100	1933	0.393417	0.0277489	0.948724
2	100	1934	0.383845	0.0209064	0.954486
2	100	1935	0.386474	0.0265093	0.943687
2	100	1936	0.393995	0.0246314	0.9368
2	100	1937	0.389577	0.0222283	0.928851
2	100	1938	0.392736	0.024307	0.920594
2	100	1948	0.405643	0.0414217	0.945049
2	100	1949	0.427777	0.0578829	0.925382
2	100	1950	0.444035	0.11509	0.863209
2	100	1951	0.450279	0.1791	0.841649
2	100	1952	0.454798	0.246676	0.802984
2	100	1953	0.426821	0.0832307	0.909636
2	100	1954	0.44766	0.182396	0.806877
2	100	1955	0.461806	0.286152	0.75013
2	100	1956	0.443653	0.137091	0.826464
2	100	1957	0.439491	0.127291	0.813687
2	100	1958	0.441191	0.11401	0.84429
2	100	1959	0.463938	0.255426	0.738579
2	100	1960	0.461926	0.35198	0.717497
2	100	1961	0.460302	0.302667	0.728108
2	100	1962	0.416227	0.0366607	0.92159
2	100	1963	0.423291	0.0519999	0.912358
2	100	1964	0.436255	0.190421	0.821119
2	100	1965	0.452746	0.285733	0.740091
2	100	1966	0.452861	0.186896	0.789624
2	100	1967	0.457511	0.264488	0.766127
2	100	1968	0.466349	0.306336	0.705332
2	100	1969	0.467308	0.284164	0.681419
2	100	1970	0.466957	0.328336	0.667134
2	100	1971	0.462438	0.29519	0.703349
2	100	1972	0.45825	0.31223	0.721589
2	100	1973	0.480611	0.434058	0.585372
2	100	1974	0.453141	0.30235	0.743467
2	100	1975	0.478782	0.432742	0.635791
2	100	1976	0.480237	0.403474	0.618108
2	100	1977	0.444853	0.431059	0.817787
2	100	1978	0.467954	0.400363	0.663559
2	100	1979	0.450117	0.446375	0.786298
2	100	1980	0.454741	0.418316	0.750307
2	100	1981	0.412668	0.386793	0.883941
2	100	1982	0.417078	0.378593	0.851583
2	100	1983	0.416375	0.364896	0.861615
2	100	1984	0.433877	0.379717	0.828106
2	100	1985	0.444529	0.458757	0.764857
2	100	1986	0.437925	0.347931	0.825942
2	100	1987	0.434288	0.370818	0.832413
2	100	1988	0.450508	0.478272	0.790884
2	100	1989	0.460709	0.536063	0.706191
2	100	1990	0.464983	0.528789	0.694697
2	100	1991	0.488859	0.526081	0.489139
2	100	1992	0.404388	0.22859	0.871492
2	100	1993	0.392936	0.211092	0.894938
2	100	1994	0.415242	0.323655	0.832306
2	100	1995	0.448729	0.445886	0.718434
2	100	1996	0.418174	0.304668	0.812368
2	100	1997	0.45919	0.2724	0.684468
2	100	1998	0.453019	0.460052	0.692858
2	100	1999	0.452877	0.186256	0.756838
2	100	2000	0.424182	0.327181	0.857089
2	100	2001	0.449987	0.322155	0.753439
2	100	2002	0.442358	0.2079	0.781033
2	100	2003	0.466691	0.254652	0.667543
2	100	2004	0.450324	0.22527	0.734101
2	100	2005	0.463288	0.286374	0.669798
2	100	2006	0.452458	0.246187	0.717034
2	100	2007	0.500045	0.265054	0.478054
2	100	2008	0.446609	0.239021	0.724362
2	100	2009	0.394568	0.159006	0.8524
2	100	2010	0.396675	0.0875952	0.90765
2	100	2011	0.400981	0.0944191	0.880124
2	100	2012	0.423359	0.128011	0.856155
2	100	2013	0.416585	0.122193	0.850235
2	101	1878	0.663762	0.382387	0.0135586
2	101	1881	0.690177	0.396896	0.0276822
2	101	1883	0.677372	0.38027	0.035909
2	101	1886	0.376461	0.0411441	0.864324
2	101	1887	0.365037	0.0510091	0.950137
2	101	1888	0.356127	0.0429526	0.926702
2	101	1889	0.360312	0.0408099	0.904034
2	101	1890	0.363563	0.0338427	0.920664
2	101	1891	0.374486	0.0594047	0.924605
2	101	1892	0.360957	0.0423675	0.895561
2	101	1895	0.416527	0.132542	0.861596
2	101	1896	0.375793	0.0757523	0.861539
2	101	1897	0.347879	0.0387267	0.953291
2	101	1898	0.350051	0.0381504	0.928544
2	101	1899	0.382061	0.0644581	0.880313
2	101	1901	0.386258	0.0755893	0.909666
2	101	1902	0.390233	0.0656818	0.879158
2	101	1903	0.38449	0.0738724	0.876398
2	101	1904	0.386837	0.0646592	0.892868
2	101	1905	0.376603	0.0493177	0.905787
2	101	1906	0.368077	0.0377541	0.948333
2	101	1907	0.349179	0.0222004	0.992064
2	101	1908	0.365017	0.0535154	0.943279
2	101	1909	0.50629	0.254056	0.474305
2	101	1910	0.362483	0.0211471	0.95736
2	101	1911	0.374667	0.0288284	0.950063
2	101	1912	0.391826	0.0372903	0.94762
2	101	1913	0.400549	0.0509814	0.968679
2	101	1920	0.486846	0.411782	0.57958
2	101	1921	0.405011	0.038293	0.905962
2	101	1922	0.414929	0.0539074	0.913714
2	101	1923	0.402824	0.0407331	0.907782
2	101	1924	0.409237	0.0440633	0.930865
2	101	1925	0.399489	0.0373502	0.945484
2	101	1927	0.400724	0.0340297	0.940442
2	101	1928	0.413816	0.0463114	0.920741
2	101	1929	0.410822	0.0427406	0.92667
2	101	1930	0.368756	0.0123024	0.966533
2	101	1931	0.397697	0.0367204	0.957599
2	101	1932	0.393826	0.0299619	0.92908
2	101	1933	0.385445	0.0231325	0.957592
2	101	1934	0.38831	0.0233151	0.942845
2	101	1935	0.389597	0.028734	0.939168
2	101	1936	0.387219	0.0212644	0.945136
2	101	1937	0.386881	0.020598	0.937126
2	101	1938	0.391127	0.0236305	0.923681
2	101	1948	0.405679	0.0402214	0.945131
2	101	1949	0.42774	0.055568	0.924826
2	101	1950	0.444653	0.138843	0.860428
2	101	1951	0.449591	0.167316	0.844665
2	101	1952	0.479609	0.430372	0.642256
2	101	1953	0.455193	0.287003	0.753662
2	101	1954	0.464818	0.340511	0.711203
2	101	1955	0.48118	0.491326	0.624252
2	101	1956	0.44606	0.16273	0.814577
2	101	1957	0.437202	0.109119	0.828685
2	101	1958	0.469893	0.280911	0.689639
2	101	1959	0.466741	0.439128	0.702256
2	101	1960	0.444191	0.428594	0.772328
2	101	1961	0.432012	0.503303	0.863543
2	101	1962	0.417417	0.0358137	0.921184
2	101	1963	0.439384	0.356268	0.738049
2	101	1964	0.381347	0.364455	0.942004
2	101	1965	0.4223	0.412109	0.854979
2	101	1966	0.401616	0.381814	0.919967
2	101	1967	0.390293	0.316123	0.951153
2	101	1968	0.423112	0.322542	0.872064
2	101	1969	0.395239	0.310528	0.920483
2	101	1970	0.433736	0.285185	0.786562
2	101	1971	0.462256	0.331562	0.688773
2	101	1972	0.473621	0.350951	0.623767
2	101	1973	0.484864	0.449861	0.57614
2	101	1974	0.425243	0.367241	0.828688
2	101	1975	0.421663	0.369941	0.898247
2	101	1976	0.474856	0.443816	0.653372
2	101	1977	0.455347	0.499638	0.776463
2	101	1978	0.432513	0.363899	0.824458
2	101	1979	0.421533	0.372093	0.888531
2	101	1980	0.386915	0.379083	0.94165
2	101	1981	0.415206	0.386914	0.886409
2	101	1982	0.385127	0.37899	0.932754
2	101	1983	0.413513	0.364549	0.872806
2	101	1984	0.408958	0.378191	0.899816
2	101	1985	0.439968	0.446004	0.793777
2	101	1986	0.470218	0.488829	0.679097
2	101	1987	0.479274	0.405254	0.610018
2	101	1988	0.506113	0.675665	0.449192
2	101	1989	0.513186	0.650512	0.394234
2	101	1990	0.503438	0.610803	0.468743
2	101	1991	0.469687	0.42626	0.632654
2	101	1992	0.476436	0.228508	0.627082
2	101	1993	0.426288	0.211554	0.809117
2	101	1994	0.483772	0.323543	0.586751
2	101	1995	0.495939	0.448516	0.493963
2	101	1996	0.476128	0.304111	0.61698
2	101	1997	0.481444	0.272722	0.591983
2	101	1998	0.45724	0.49606	0.674828
2	101	1999	0.452926	0.186276	0.756609
2	101	2000	0.380058	0.342089	0.949503
2	101	2001	0.41897	0.325141	0.845665
2	101	2002	0.421717	0.207942	0.834982
2	101	2003	0.409324	0.0494788	0.923287
2	101	2004	0.439553	0.226471	0.766503
2	101	2005	0.442027	0.291414	0.750257
2	101	2006	0.433016	0.250362	0.780467
2	101	2007	0.430266	0.26533	0.782122
2	101	2008	0.420569	0.238668	0.815539
2	101	2009	0.333432	0.171338	0.941559
2	101	2010	0.404519	0.177303	0.880143
2	101	2011	0.407146	0.22226	0.866473
2	101	2012	0.429164	0.266048	0.78553
2	101	2013	0.351242	0.172996	0.95056
2	110	1966	0.471716	0.407876	0.674295
2	110	1967	0.465202	0.343382	0.724879
2	110	1968	0.463425	0.346351	0.718081
2	110	1969	0.471285	0.340453	0.658939
2	110	1970	0.449912	0.334069	0.714257
2	110	1971	0.486651	0.414067	0.563574
2	110	1972	0.48423	0.407758	0.561175
2	110	1973	0.483163	0.401512	0.574102
2	110	1974	0.447644	0.337303	0.752712
2	110	1975	0.471038	0.395408	0.690847
2	110	1976	0.473009	0.450784	0.665459
2	110	1977	0.474383	0.519306	0.668018
2	110	1978	0.455628	0.361559	0.715271
2	110	1979	0.463326	0.392491	0.713859
2	110	1980	0.472859	0.381838	0.651885
2	110	1981	0.449185	0.341573	0.773676
2	110	1982	0.442202	0.292756	0.771468
2	110	1983	0.453189	0.421972	0.750356
2	110	1984	0.470878	0.416061	0.663769
2	110	1985	0.463828	0.331982	0.68293
2	110	1986	0.475155	0.378495	0.650294
2	110	1987	0.470345	0.303926	0.675393
2	110	1988	0.46888	0.308951	0.707439
2	110	1989	0.47057	0.30202	0.66706
2	110	1990	0.474482	0.317372	0.660091
2	110	1991	0.469366	0.325678	0.664139
2	110	1992	0.478038	0.280037	0.602943
2	110	1993	0.452172	0.416943	0.736303
2	110	1994	0.428349	0.247299	0.827601
2	110	1995	0.463533	0.422354	0.627196
2	110	1996	0.426741	0.352913	0.800319
2	110	1997	0.410088	0.298789	0.821756
2	110	1998	0.413141	0.360273	0.826366
2	110	1999	0.47668	0.526645	0.597993
2	110	2000	0.421941	0.327709	0.864167
2	110	2001	0.434961	0.391742	0.777946
2	110	2002	0.405045	0.256382	0.874725
2	110	2003	0.516333	0.463457	0.394069
2	110	2004	0.398668	0.16847	0.874994
2	110	2005	0.479203	0.269962	0.58173
2	110	2006	0.48276	0.280714	0.550196
2	110	2007	0.480075	0.207457	0.573136
2	110	2008	0.473436	0.205125	0.605425
2	110	2009	0.423897	0.174226	0.809467
2	110	2010	0.419602	0.158939	0.821987
2	110	2011	0.470312	0.315394	0.637451
2	110	2012	0.440993	0.232364	0.752771
2	110	2013	0.417147	0.181371	0.846891
2	115	1975	0.509503	0.557908	0.432828
2	115	1976	0.489724	0.505633	0.56143
2	115	1977	0.506951	0.47787	0.445289
2	115	1978	0.520705	0.506838	0.357902
2	115	1979	0.463845	0.391786	0.708602
2	115	1980	0.437727	0.382097	0.80676
2	115	1981	0.448233	0.351402	0.780726
2	115	1982	0.440357	0.29518	0.786422
2	115	1983	0.466237	0.375922	0.680783
2	115	1984	0.466751	0.414128	0.686834
2	115	1985	0.511688	0.459334	0.425796
2	115	1986	0.508631	0.474729	0.441993
2	115	1987	0.508178	0.442643	0.444756
2	115	1988	0.490889	0.425859	0.553342
2	115	1989	0.485089	0.384723	0.584998
2	115	1990	0.470158	0.293303	0.645626
2	115	1991	0.53602	0.504956	0.267138
2	115	1992	0.519625	0.402271	0.37549
2	115	1993	0.438699	0.230373	0.769764
2	115	1994	0.520819	0.445472	0.377835
2	115	1995	0.545485	0.514043	0.25728
2	115	1996	0.534438	0.400272	0.313655
2	115	1997	0.532321	0.472687	0.327857
2	115	1998	0.512426	0.40496	0.421781
2	115	1999	0.532439	0.522709	0.313174
2	115	2000	0.45538	0.3924	0.711525
2	115	2001	0.479528	0.457492	0.560778
2	115	2002	0.487623	0.414191	0.53648
2	115	2003	0.567562	0.664979	0.129307
2	115	2004	0.411935	0.198216	0.839534
2	115	2005	0.45255	0.321948	0.717578
2	115	2006	0.448084	0.295521	0.730773
2	115	2007	0.461283	0.290723	0.680927
2	115	2008	0.50281	0.236157	0.473113
2	115	2009	0.462339	0.414007	0.596195
2	115	2010	0.434497	0.18373	0.787679
2	115	2011	0.445661	0.365264	0.711469
2	115	2012	0.528061	0.550898	0.298415
2	115	2013	0.505553	0.440482	0.433255
2	130	1873	0.692976	0.432374	0.0188569
2	130	1875	0.715835	0.615011	0.00562788
2	130	1876	0.7309	0.69643	0.00284498
2	130	1877	0.694179	0.486059	0.0129669
2	130	1878	0.663541	0.379409	0.011484
2	130	1879	0.689565	0.413298	0.023138
2	130	1880	0.658295	0.49188	0.0452207
2	130	1881	0.694492	0.409852	0.0272052
2	130	1882	0.818172	0.735629	0.00101475
2	130	1883	0.668191	0.351876	0.0467242
2	130	1884	0.776206	0.619639	0.00279505
2	130	1885	0.653444	0.371919	0.00837685
2	130	1890	0.702166	0.570231	0.0118078
2	130	1891	0.420809	0.240801	0.809656
2	130	1893	0.703164	0.653024	0.0197953
2	130	1896	0.645612	0.593561	0.103075
2	130	1897	0.664934	0.685011	0.0415578
2	130	1898	0.66788	0.637039	0.0536282
2	130	1899	0.385926	0.119346	0.856461
2	130	1900	0.638769	0.59375	0.0328053
2	130	1905	0.381463	0.0542924	0.898469
2	130	1910	0.694771	0.656754	0.00605551
2	130	1912	0.396718	0.0406181	0.93916
2	130	1913	0.481628	0.234617	0.659088
2	130	1920	0.422386	0.395913	0.850397
2	130	1921	0.406583	0.0401248	0.901189
2	130	1922	0.410734	0.0458555	0.923702
2	130	1923	0.405589	0.0440374	0.904313
2	130	1924	0.409078	0.0448903	0.92994
2	130	1925	0.404639	0.0427056	0.937726
2	130	1926	0.39162	0.0301084	0.925075
2	130	1927	0.39996	0.0323544	0.941448
2	130	1928	0.408081	0.0367104	0.933718
2	130	1929	0.412603	0.0450902	0.923173
2	130	1931	0.39315	0.0318225	0.964493
2	130	1932	0.398186	0.0322713	0.925231
2	130	1933	0.389784	0.0254995	0.953138
2	130	1934	0.386686	0.0222495	0.949596
2	130	1936	0.390729	0.0234362	0.940035
2	130	1937	0.425289	0.226499	0.810236
2	130	1938	0.393727	0.0251989	0.919362
2	130	1948	0.402281	0.0360582	0.950141
2	130	1949	0.427279	0.0547892	0.926213
2	130	1950	0.444518	0.134838	0.861091
2	130	1951	0.449617	0.176559	0.843662
2	130	1952	0.454522	0.2623	0.805478
2	130	1953	0.426422	0.0728839	0.911329
2	130	1954	0.447722	0.177781	0.806495
2	130	1955	0.4463	0.249267	0.80249
2	130	1956	0.439891	0.114153	0.845418
2	130	1957	0.436049	0.176702	0.821147
2	130	1958	0.475559	0.535549	0.640496
2	130	1959	0.472146	0.466138	0.675579
2	130	1960	0.460033	0.35148	0.718382
2	130	1961	0.460544	0.314183	0.731827
2	130	1962	0.474541	0.484053	0.607903
2	130	1963	0.465129	0.455538	0.62376
2	130	1964	0.437812	0.200972	0.812951
2	130	1965	0.455871	0.294347	0.725563
2	130	1966	0.453093	0.194867	0.786977
2	130	1967	0.461589	0.265644	0.749911
2	130	1968	0.439689	0.379835	0.821789
2	130	1969	0.440143	0.311791	0.804026
2	130	1970	0.42743	0.300939	0.810916
2	130	1971	0.418477	0.243796	0.875654
2	130	1972	0.409666	0.227381	0.880503
2	130	1973	0.418321	0.330435	0.844802
2	130	1974	0.489723	0.343026	0.548551
2	130	1975	0.438437	0.375134	0.84683
2	130	1976	0.453393	0.399593	0.776289
2	130	1977	0.471955	0.499701	0.685074
2	130	1978	0.440769	0.113506	0.855105
2	130	1979	0.484276	0.344987	0.596857
2	130	1980	0.490923	0.410608	0.55584
2	130	1981	0.490108	0.423331	0.563882
2	130	1982	0.452402	0.162909	0.78793
2	130	1983	0.460852	0.189974	0.73172
2	130	1984	0.497049	0.406215	0.515893
2	130	1985	0.504938	0.443338	0.465281
2	130	1986	0.481001	0.357696	0.622055
2	130	1987	0.47942	0.358796	0.633889
2	130	1988	0.471702	0.238517	0.69184
2	130	1989	0.459091	0.176106	0.755533
2	130	1990	0.446737	0.116453	0.826086
2	130	1991	0.422239	0.0587258	0.920694
2	130	1992	0.428284	0.0719137	0.859453
2	130	1993	0.427033	0.0758705	0.876992
2	130	1994	0.440787	0.0993216	0.834846
2	130	1995	0.426568	0.0731093	0.876399
2	130	1996	0.476109	0.305103	0.61757
2	130	1997	0.480706	0.272122	0.596112
2	130	1998	0.510847	0.459847	0.430265
2	130	1999	0.419141	0.0540737	0.913447
2	130	2000	0.479004	0.327332	0.629027
2	130	2001	0.484063	0.321971	0.593708
2	130	2002	0.464589	0.208062	0.687261
2	130	2003	0.466633	0.254637	0.667911
2	130	2004	0.482887	0.225228	0.584567
2	130	2005	0.4947	0.286102	0.521724
2	130	2006	0.482977	0.245711	0.584468
2	130	2007	0.403266	0.0335732	0.919224
2	130	2008	0.415697	0.0510232	0.875562
2	130	2009	0.463132	0.159202	0.660754
2	130	2010	0.410984	0.0521405	0.886543
2	130	2011	0.494096	0.214102	0.519091
2	130	2012	0.449624	0.237858	0.702721
2	130	2013	0.434721	0.216401	0.730475
2	135	1870	0.684004	0.502448	0.0255324
2	135	1871	0.719142	0.708255	0.0269689
2	135	1872	0.749431	0.7355	0.017379
2	135	1873	0.692812	0.447358	0.018169
2	135	1874	0.660515	0.571809	0.0381323
2	135	1875	0.709143	0.619739	0.00739644
2	135	1876	0.637681	0.613383	0.0281707
2	135	1877	0.670797	0.641344	0.0193209
2	135	1878	0.635936	0.59414	0.0176592
2	135	1879	0.670841	0.789108	0.0238606
2	135	1880	0.658858	0.498901	0.0433574
2	135	1883	0.695949	0.661586	0.020513
2	135	1884	0.677739	0.495794	0.0260276
2	135	1885	0.650674	0.366863	0.00842937
2	135	1886	0.707804	0.55819	0.017455
2	135	1887	0.63421	0.497385	0.0651286
2	135	1888	0.678118	0.557359	0.0411633
2	135	1889	0.739675	0.648907	0.0141065
2	135	1890	0.703401	0.680065	0.0178679
2	135	1891	0.614454	0.51098	0.0868332
2	135	1892	0.686083	0.68613	0.0378723
2	135	1893	0.655667	0.430737	0.053388
2	135	1894	0.798357	0.559617	0.00317159
2	135	1895	0.574092	0.626607	0.151413
2	135	1896	0.65281	0.612688	0.0860492
2	135	1897	0.629316	0.566953	0.104634
2	135	1898	0.63288	0.525695	0.106323
2	135	1899	0.511127	0.676886	0.446021
2	135	1900	0.372121	0.092478	0.952488
2	135	1901	0.394893	0.130032	0.878777
2	135	1902	0.388328	0.158036	0.866697
2	135	1903	0.384553	0.110942	0.878571
2	135	1904	0.398297	0.173954	0.847304
2	135	1905	0.641513	0.631153	0.0641851
2	135	1906	0.636031	0.528767	0.0407113
2	135	1907	0.659703	0.504402	0.00247861
2	135	1908	0.388122	0.0933594	0.889618
2	135	1909	0.603046	0.454842	0.0564497
2	135	1910	0.697231	0.671507	0.00565344
2	135	1911	0.407596	0.128823	0.923514
2	135	1912	0.388795	0.122961	0.959447
2	135	1913	0.462133	0.328803	0.758167
2	135	1920	0.429894	0.427283	0.839802
2	135	1921	0.425171	0.268076	0.811931
2	135	1922	0.404529	0.256802	0.875727
2	135	1923	0.417439	0.189271	0.853269
2	135	1924	0.427416	0.217841	0.847825
2	135	1925	0.411146	0.201032	0.897234
2	135	1926	0.414769	0.146087	0.864404
2	135	1927	0.426824	0.254506	0.843083
2	135	1928	0.433569	0.249211	0.822658
2	135	1929	0.433978	0.262324	0.816522
2	135	1931	0.411954	0.187051	0.901022
2	135	1932	0.39429	0.0298786	0.934375
2	135	1933	0.630225	0.719029	0.0225921
2	135	1934	0.422098	0.141129	0.846167
2	135	1935	0.427402	0.406643	0.795033
2	135	1936	0.430423	0.219074	0.810807
2	135	1937	0.470422	0.369593	0.65768
2	135	1938	0.439512	0.219206	0.774949
2	135	1948	0.40865	0.0445207	0.94095
2	135	1949	0.428967	0.596357	0.879166
2	135	1950	0.425359	0.492675	0.877684
2	135	1951	0.439378	0.569675	0.848284
2	135	1952	0.435248	0.487389	0.844975
2	135	1953	0.425075	0.0678897	0.914875
2	135	1954	0.432973	0.423886	0.815946
2	135	1955	0.390732	0.262635	0.93849
2	135	1956	0.444426	0.144653	0.821739
2	135	1957	0.438248	0.180627	0.805937
2	135	1958	0.477116	0.546205	0.636095
2	135	1959	0.43149	0.483355	0.86627
2	135	1960	0.458912	0.349808	0.725929
2	135	1961	0.388627	0.386988	0.94569
2	135	1962	0.478607	0.50218	0.584511
2	135	1963	0.459682	0.443821	0.640279
2	135	1964	0.45091	0.467683	0.772466
2	135	1965	0.457053	0.517198	0.735749
2	135	1966	0.469558	0.544487	0.700244
2	135	1967	0.44665	0.390685	0.814298
2	135	1968	0.435854	0.350471	0.824839
2	135	1969	0.438806	0.294422	0.810652
2	135	1970	0.414648	0.259092	0.849485
2	135	1971	0.415152	0.246672	0.877341
2	135	1972	0.411181	0.235748	0.882416
2	135	1973	0.410287	0.292763	0.86753
2	135	1974	0.448078	0.428057	0.76223
2	135	1975	0.446204	0.436027	0.817359
2	135	1976	0.468042	0.399351	0.697662
2	135	1977	0.490944	0.442941	0.565043
2	135	1978	0.488401	0.394109	0.572227
2	135	1979	0.494101	0.474402	0.541636
2	135	1980	0.451774	0.405313	0.761761
2	135	1981	0.487979	0.410161	0.577798
2	135	1982	0.490793	0.442803	0.546152
2	135	1983	0.495152	0.422573	0.529711
2	135	1984	0.502943	0.503129	0.480919
2	135	1985	0.498918	0.470198	0.503284
2	135	1986	0.435493	0.348104	0.833118
2	135	1987	0.431925	0.357258	0.840193
2	135	1988	0.451354	0.493789	0.789654
2	135	1989	0.460011	0.526052	0.709032
2	135	1990	0.465136	0.543007	0.688147
2	135	1991	0.485698	0.400063	0.590587
2	135	1992	0.487058	0.316346	0.564724
2	135	1993	0.490279	0.350445	0.545784
2	135	1994	0.419253	0.347493	0.83964
2	135	1995	0.454078	0.380346	0.66901
2	135	1996	0.426066	0.0778188	0.877318
2	135	1997	0.42599	0.079315	0.877386
2	135	1998	0.434446	0.0903888	0.840499
2	135	1999	0.418214	0.0501739	0.913752
2	135	2000	0.411113	0.355999	0.888177
2	135	2001	0.498698	0.495969	0.494723
2	135	2002	0.422605	0.364507	0.821327
2	135	2003	0.446356	0.435864	0.666858
2	135	2004	0.452281	0.410947	0.650469
2	135	2005	0.454054	0.222903	0.694938
2	135	2006	0.448284	0.283172	0.722612
2	135	2007	0.432246	0.140693	0.788255
2	135	2008	0.416113	0.121796	0.843264
2	135	2009	0.411405	0.204937	0.839289
2	135	2010	0.429962	0.172587	0.802732
2	135	2011	0.396872	0.0858975	0.902519
2	135	2012	0.413605	0.118559	0.856638
2	135	2013	0.41184	0.099182	0.877855
2	140	1870	0.678463	0.494123	0.030401
2	140	1871	0.713605	0.678782	0.0329386
2	140	1872	0.604093	0.28145	0.189555
2	140	1873	0.379849	0.0404739	0.95176
2	140	1874	0.659052	0.61138	0.039447
2	140	1875	0.38926	0.0504548	0.946476
2	140	1876	0.642496	0.624499	0.0213267
2	140	1877	0.669302	0.66326	0.0112204
2	140	1878	0.624688	0.581191	0.0307249
2	140	1879	0.503525	0.188307	0.484026
2	140	1880	0.507037	0.277146	0.469856
2	140	1881	0.700321	0.777942	0.0208464
2	140	1882	0.822499	0.76047	0.000665391
2	140	1883	0.686275	0.651884	0.026663
2	140	1884	0.776899	0.629955	0.0023624
2	140	1885	0.342981	0.0505361	0.961222
2	140	1886	0.421541	0.102968	0.825469
2	140	1887	0.349098	0.0720189	0.969906
2	140	1888	0.371361	0.0783186	0.914609
2	140	1889	0.396116	0.0801222	0.870582
2	140	1890	0.364025	0.0340312	0.923187
2	140	1891	0.37209	0.100749	0.923071
2	140	1892	0.367161	0.0465371	0.883055
2	140	1893	0.363735	0.0635119	0.935999
2	140	1894	0.378755	0.0449484	0.922782
2	140	1895	0.45551	0.333859	0.70677
2	140	1896	0.589451	0.612838	0.221773
2	140	1897	0.477598	0.246852	0.614326
2	140	1898	0.584494	0.581975	0.221676
2	140	1899	0.400968	0.141049	0.8277
2	140	1900	0.483731	0.330569	0.593478
2	140	1901	0.44668	0.485943	0.752214
2	140	1902	0.386101	0.153901	0.87265
2	140	1903	0.405231	0.141724	0.830632
2	140	1904	0.48261	0.396106	0.581462
[truncated: 14,384 more rows]
