# Supplementary material for: The hidden hyperbolic geometry of international trade: World Trade Atlas 1870–2013
Source: Sci Rep. 2016 Sep 16;6:33441. doi: 10.1038/srep33441 (PMC5025783; doi:10.1038/srep33441)
Supplement: Supplementary Dataset S7 [file srep33441-s5.xls]

## Sheet: SREP-16-14445-s05
For every year	this file contains the partition into communities obtained with CGM with format:
Country's numerical code Country's 3-letter code Community label
1870
2 USA 1
70 MEX 1
160 ARG 1
200 UKG 2
220 FRN 3
255 GMY 4
740 JPN 1
100 COL 4
211 BEL 4
210 NTH 4
235 POR 3
325 ITA 5
365 RUS 3
380 SWD 6
710 CHN 1
135 PER 7
140 BRA 8
155 CHL 9
230 SPN 3
350 GRC 10
390 DEN 6
640 TUR 11
300 AUH 5
225 SWZ 5
1871
2 USA 1
70 MEX 1
160 ARG 2
200 UKG 3
220 FRN 4
230 SPN 4
255 GMY 2
710 CHN 1
740 JPN 1
100 COL 5
211 BEL 2
210 NTH 2
235 POR 4
325 ITA 6
380 SWD 7
135 PER 8
140 BRA 9
155 CHL 10
300 AUH 6
350 GRC 6
365 RUS 6
390 DEN 7
640 TUR 6
225 SWZ 6
1872
2 USA 1
160 ARG 1
200 UKG 2
210 NTH 1
211 BEL 1
220 FRN 1
230 SPN 1
325 ITA 3
100 COL 2
140 BRA 1
235 POR 1
380 SWD 4
710 CHN 2
255 GMY 1
135 PER 2
155 CHL 2
300 AUH 3
350 GRC 2
365 RUS 1
390 DEN 4
640 TUR 2
740 JPN 2
225 SWZ 3
1873
2 USA 1
70 MEX 1
140 BRA 1
200 UKG 2
220 FRN 3
255 GMY 4
100 COL 2
155 CHL 2
160 ARG 4
211 BEL 4
210 NTH 4
230 SPN 3
235 POR 3
325 ITA 5
365 RUS 4
380 SWD 6
710 CHN 2
130 ECU 2
135 PER 2
350 GRC 2
390 DEN 6
600 MOR 2
740 JPN 3
640 TUR 3
225 SWZ 3
300 AUH 5
1874
2 USA 1
70 MEX 1
200 UKG 1
220 FRN 2
230 SPN 1
255 GMY 3
100 COL 1
155 CHL 1
160 ARG 2
210 NTH 3
211 BEL 3
235 POR 2
325 ITA 3
365 RUS 3
380 SWD 3
390 DEN 3
710 CHN 1
740 JPN 1
135 PER 2
140 BRA 2
350 GRC 1
600 MOR 1
640 TUR 2
41 HAI 2
225 SWZ 2
300 AUH 3
1875
2 USA 1
70 MEX 1
140 BRA 1
200 UKG 2
220 FRN 3
255 GMY 4
100 COL 2
155 CHL 2
210 NTH 4
211 BEL 4
230 SPN 3
235 POR 2
365 RUS 4
380 SWD 2
390 DEN 4
710 CHN 2
130 ECU 2
135 PER 2
160 ARG 3
350 GRC 2
600 MOR 2
325 ITA 3
740 JPN 3
225 SWZ 3
300 AUH 3
1876
2 USA 1
70 MEX 1
160 ARG 1
200 UKG 2
220 FRN 3
255 GMY 4
740 JPN 1
155 CHL 2
210 NTH 4
211 BEL 4
230 SPN 3
235 POR 3
325 ITA 5
365 RUS 4
380 SWD 4
390 DEN 4
710 CHN 2
130 ECU 2
135 PER 3
140 BRA 3
145 BOL 2
350 GRC 2
600 MOR 2
640 TUR 3
41 HAI 3
225 SWZ 3
300 AUH 5
1877
2 USA 1
70 MEX 1
200 UKG 2
220 FRN 3
255 GMY 4
740 JPN 1
155 CHL 2
160 ARG 4
211 BEL 4
210 NTH 4
230 SPN 3
235 POR 3
325 ITA 5
365 RUS 5
380 SWD 4
390 DEN 4
710 CHN 2
130 ECU 2
135 PER 3
140 BRA 3
145 BOL 2
350 GRC 2
600 MOR 2
616 TUN 2
640 TUR 3
225 SWZ 5
300 AUH 5
1878
2 USA 1
70 MEX 1
200 UKG 2
211 BEL 3
220 FRN 4
230 SPN 1
255 GMY 3
155 CHL 4
160 ARG 3
210 NTH 3
235 POR 4
325 ITA 5
365 RUS 5
380 SWD 3
390 DEN 3
640 TUR 4
710 CHN 2
740 JPN 2
100 COL 2
101 VEN 2
130 ECU 2
135 PER 4
140 BRA 4
145 BOL 2
350 GRC 2
600 MOR 4
41 HAI 4
616 TUN 4
225 SWZ 5
300 AUH 5
360 ROM 5
1879
2 USA 1
70 MEX 1
200 UKG 2
211 BEL 2
220 FRN 3
235 POR 1
255 GMY 2
740 JPN 1
155 CHL 2
160 ARG 3
210 NTH 2
230 SPN 4
325 ITA 4
365 RUS 3
380 SWD 2
390 DEN 2
640 TUR 3
710 CHN 2
130 ECU 2
135 PER 3
140 BRA 1
350 GRC 2
41 HAI 3
600 MOR 3
616 TUN 3
225 SWZ 4
300 AUH 4
360 ROM 4
1880
2 USA 1
70 MEX 1
140 BRA 2
200 UKG 2
210 NTH 1
211 BEL 1
220 FRN 3
230 SPN 1
255 GMY 3
740 JPN 1
235 POR 2
155 CHL 3
160 ARG 3
325 ITA 4
365 RUS 3
380 SWD 3
390 DEN 3
640 TUR 3
710 CHN 2
130 ECU 2
135 PER 2
145 BOL 2
350 GRC 2
600 MOR 2
41 HAI 3
225 SWZ 3
300 AUH 4
616 TUN 4
360 ROM 4
1881
2 USA 1
70 MEX 1
200 UKG 2
211 BEL 3
220 FRN 4
255 GMY 5
740 JPN 1
155 CHL 2
160 ARG 4
210 NTH 3
230 SPN 4
235 POR 4
325 ITA 5
365 RUS 5
380 SWD 5
390 DEN 5
640 TUR 5
710 CHN 2
101 VEN 2
130 ECU 2
140 BRA 4
350 GRC 2
360 ROM 5
600 MOR 4
616 TUN 2
41 HAI 4
225 SWZ 5
300 AUH 5
1882
2 USA 1
70 MEX 1
200 UKG 2
220 FRN 3
740 JPN 1
155 CHL 2
160 ARG 3
165 URU 3
210 NTH 4
211 BEL 4
230 SPN 3
235 POR 2
255 GMY 4
325 ITA 5
365 RUS 4
380 SWD 4
390 DEN 4
640 TUR 3
710 CHN 2
130 ECU 2
140 BRA 2
350 GRC 2
360 ROM 5
41 HAI 3
600 MOR 3
300 AUH 5
225 SWZ 4
1883
2 USA 1
70 MEX 1
200 UKG 1
211 BEL 2
220 FRN 3
230 SPN 1
255 GMY 2
740 JPN 1
155 CHL 4
160 ARG 3
165 URU 3
140 BRA 3
210 NTH 2
325 ITA 2
380 SWD 2
390 DEN 2
640 TUR 2
710 CHN 1
101 VEN 1
130 ECU 1
135 PER 3
235 POR 3
350 GRC 2
360 ROM 2
365 RUS 2
41 HAI 3
600 MOR 3
225 SWZ 2
300 AUH 2
1884
2 USA 1
70 MEX 1
200 UKG 2
220 FRN 3
255 GMY 4
155 CHL 2
160 ARG 3
165 URU 3
210 NTH 4
211 BEL 4
230 SPN 3
325 ITA 5
380 SWD 4
390 DEN 4
640 TUR 5
710 CHN 2
740 JPN 2
130 ECU 2
135 PER 3
140 BRA 2
145 BOL 2
235 POR 2
350 GRC 2
365 RUS 4
300 AUH 5
225 SWZ 4
345 YUG 5
360 ROM 5
1885
2 USA 1
70 MEX 1
140 BRA 1
165 URU 1
200 UKG 2
220 FRN 3
255 GMY 4
740 JPN 1
155 CHL 4
160 ARG 3
210 NTH 4
211 BEL 4
230 SPN 3
235 POR 3
325 ITA 5
380 SWD 4
390 DEN 4
640 TUR 5
710 CHN 2
130 ECU 2
135 PER 2
350 GRC 3
360 ROM 5
365 RUS 4
225 SWZ 5
41 HAI 3
100 COL 3
300 AUH 5
1886
2 USA 1
41 HAI 1
70 MEX 1
101 VEN 1
140 BRA 1
200 UKG 2
220 FRN 3
255 GMY 4
740 JPN 1
155 CHL 2
160 ARG 2
165 URU 2
210 NTH 4
211 BEL 4
230 SPN 3
235 POR 3
325 ITA 5
365 RUS 3
390 DEN 4
640 TUR 3
710 CHN 2
135 PER 2
350 GRC 2
360 ROM 5
380 SWD 4
225 SWZ 5
300 AUH 5
345 YUG 5
630 IRN 3
1887
2 USA 1
41 HAI 1
70 MEX 1
101 VEN 1
140 BRA 1
200 UKG 2
211 BEL 3
220 FRN 2
255 GMY 4
325 ITA 5
740 JPN 1
155 CHL 4
160 ARG 2
165 URU 2
210 NTH 3
230 SPN 2
235 POR 2
350 GRC 3
365 RUS 3
390 DEN 4
640 TUR 4
710 CHN 1
135 PER 6
360 ROM 4
380 SWD 4
225 SWZ 5
300 AUH 4
345 YUG 4
630 IRN 3
1888
2 USA 1
41 HAI 1
70 MEX 1
101 VEN 1
140 BRA 1
200 UKG 2
220 FRN 2
255 GMY 3
325 ITA 3
740 JPN 1
155 CHL 3
160 ARG 2
165 URU 2
210 NTH 4
211 BEL 4
230 SPN 2
235 POR 2
350 GRC 2
365 RUS 4
390 DEN 3
640 TUR 3
710 CHN 1
135 PER 2
360 ROM 4
380 SWD 3
225 SWZ 3
300 AUH 3
345 YUG 3
630 IRN 4
1889
2 USA 1
41 HAI 1
70 MEX 1
101 VEN 1
140 BRA 1
200 UKG 2
220 FRN 2
255 GMY 3
325 ITA 4
155 CHL 3
160 ARG 2
165 URU 2
210 NTH 2
211 BEL 2
230 SPN 2
235 POR 2
350 GRC 4
365 RUS 4
390 DEN 3
640 TUR 4
710 CHN 2
740 JPN 2
135 PER 2
360 ROM 2
380 SWD 3
225 SWZ 4
300 AUH 4
345 YUG 4
630 IRN 4
1890
2 USA 1
41 HAI 1
70 MEX 1
100 COL 1
101 VEN 1
140 BRA 1
200 UKG 2
220 FRN 3
255 GMY 2
325 ITA 3
130 ECU 3
155 CHL 2
160 ARG 3
165 URU 3
210 NTH 2
211 BEL 2
230 SPN 4
235 POR 4
350 GRC 2
365 RUS 2
380 SWD 2
390 DEN 2
640 TUR 3
710 CHN 5
740 JPN 5
135 PER 2
360 ROM 2
225 SWZ 3
800 THI 4
300 AUH 3
630 IRN 2
1891
2 USA 1
41 HAI 1
70 MEX 1
100 COL 1
101 VEN 1
130 ECU 2
140 BRA 1
200 UKG 3
211 BEL 3
220 FRN 4
255 GMY 3
325 ITA 5
740 JPN 6
135 PER 7
155 CHL 3
160 ARG 3
165 URU 4
210 NTH 3
230 SPN 4
235 POR 8
350 GRC 4
360 ROM 3
365 RUS 5
380 SWD 3
390 DEN 3
640 TUR 5
710 CHN 6
225 SWZ 5
300 AUH 5
345 YUG 5
630 IRN 5
1892
2 USA 1
41 HAI 1
70 MEX 1
101 VEN 1
140 BRA 1
200 UKG 2
210 NTH 1
211 BEL 1
220 FRN 3
255 GMY 4
325 ITA 3
740 JPN 5
135 PER 2
155 CHL 4
160 ARG 3
165 URU 2
230 SPN 3
235 POR 2
350 GRC 6
360 ROM 6
365 RUS 6
380 SWD 4
390 DEN 4
640 TUR 6
710 CHN 5
225 SWZ 3
300 AUH 6
345 YUG 6
630 IRN 6
730 KOR 5
1893
2 USA 1
41 HAI 1
70 MEX 1
140 BRA 1
200 UKG 2
210 NTH 2
220 FRN 3
255 GMY 2
325 ITA 4
740 JPN 1
100 COL 2
130 ECU 3
135 PER 2
155 CHL 2
160 ARG 3
165 URU 3
211 BEL 2
230 SPN 3
235 POR 2
350 GRC 4
360 ROM 2
365 RUS 4
380 SWD 2
390 DEN 2
640 TUR 4
710 CHN 1
225 SWZ 4
300 AUH 4
345 YUG 4
630 IRN 4
730 KOR 1
1894
2 USA 1
140 BRA 1
200 UKG 2
220 FRN 1
255 GMY 2
740 JPN 1
155 CHL 2
160 ARG 2
211 BEL 2
210 NTH 2
230 SPN 1
325 ITA 1
350 GRC 3
365 RUS 3
380 SWD 2
390 DEN 2
640 TUR 3
135 PER 2
225 SWZ 1
235 POR 2
360 ROM 2
300 AUH 3
710 CHN 3
630 IRN 3
345 YUG 3
1895
2 USA 1
70 MEX 1
100 COL 1
101 VEN 1
140 BRA 2
155 CHL 3
165 URU 2
200 UKG 3
210 NTH 3
211 BEL 3
220 FRN 3
230 SPN 4
255 GMY 3
325 ITA 3
640 TUR 3
710 CHN 1
740 JPN 1
160 ARG 2
225 SWZ 3
235 POR 4
350 GRC 3
365 RUS 3
380 SWD 5
390 DEN 5
135 PER 3
360 ROM 3
600 MOR 3
300 AUH 3
1896
2 USA 1
41 HAI 1
70 MEX 1
101 VEN 1
140 BRA 2
155 CHL 3
200 UKG 2
210 NTH 3
211 BEL 3
220 FRN 2
255 GMY 3
325 ITA 3
740 JPN 4
130 ECU 5
135 PER 5
165 URU 2
160 ARG 2
225 SWZ 3
230 SPN 2
235 POR 2
350 GRC 3
360 ROM 3
365 RUS 3
380 SWD 6
390 DEN 6
640 TUR 3
710 CHN 4
600 MOR 2
300 AUH 3
345 YUG 3
730 KOR 4
1897
2 USA 1
41 HAI 1
70 MEX 1
101 VEN 1
140 BRA 2
200 UKG 3
210 NTH 4
211 BEL 4
220 FRN 5
255 GMY 4
325 ITA 6
740 JPN 7
130 ECU 3
135 PER 8
145 BOL 8
165 URU 2
155 CHL 4
160 ARG 5
225 SWZ 6
230 SPN 5
235 POR 3
350 GRC 4
360 ROM 4
365 RUS 4
380 SWD 4
390 DEN 4
640 TUR 5
710 CHN 7
630 IRN 3
600 MOR 5
300 AUH 4
345 YUG 4
1898
2 USA 1
41 HAI 1
70 MEX 1
101 VEN 1
140 BRA 2
200 UKG 2
210 NTH 3
211 BEL 3
220 FRN 2
255 GMY 3
325 ITA 2
740 JPN 4
130 ECU 2
135 PER 2
145 BOL 2
165 URU 2
155 CHL 3
160 ARG 2
225 SWZ 2
230 SPN 2
235 POR 2
350 GRC 2
360 ROM 3
365 RUS 2
380 SWD 3
390 DEN 3
640 TUR 2
710 CHN 4
600 MOR 2
630 IRN 2
300 AUH 3
345 YUG 3
730 KOR 4
800 THI 4
1899
2 USA 1
41 HAI 1
70 MEX 1
100 COL 1
101 VEN 1
130 ECU 1
135 PER 2
140 BRA 1
200 UKG 3
211 BEL 4
220 FRN 4
230 SPN 4
255 GMY 4
325 ITA 4
390 DEN 5
710 CHN 1
740 JPN 1
145 BOL 2
155 CHL 2
160 ARG 4
165 URU 3
210 NTH 4
225 SWZ 4
235 POR 3
345 YUG 4
350 GRC 3
360 ROM 4
365 RUS 4
380 SWD 5
640 TUR 4
800 THI 3
300 AUH 4
630 IRN 4
730 KOR 1
1900
2 USA 1
70 MEX 1
135 PER 1
140 BRA 1
200 UKG 1
210 NTH 2
211 BEL 2
220 FRN 2
255 GMY 2
325 ITA 2
740 JPN 1
130 ECU 1
165 URU 1
145 BOL 2
155 CHL 2
160 ARG 1
225 SWZ 2
230 SPN 2
235 POR 1
350 GRC 1
365 RUS 3
380 SWD 4
390 DEN 2
640 TUR 2
710 CHN 1
800 THI 1
360 ROM 2
300 AUH 2
630 IRN 3
1901
2 USA 1
70 MEX 1
101 VEN 1
135 PER 1
140 BRA 2
155 CHL 1
200 UKG 2
210 NTH 3
211 BEL 3
220 FRN 2
230 SPN 1
255 GMY 3
325 ITA 2
710 CHN 1
740 JPN 1
165 URU 2
160 ARG 3
225 SWZ 2
350 GRC 3
365 RUS 3
380 SWD 2
390 DEN 3
640 TUR 2
235 POR 2
360 ROM 3
300 AUH 3
345 YUG 3
630 IRN 3
1902
2 USA 1
40 CUB 1
70 MEX 1
101 VEN 1
135 PER 1
140 BRA 1
200 UKG 2
210 NTH 3
211 BEL 3
220 FRN 3
230 SPN 3
255 GMY 3
325 ITA 3
710 CHN 1
740 JPN 1
155 CHL 3
160 ARG 2
225 SWZ 3
350 GRC 3
365 RUS 3
380 SWD 3
390 DEN 2
640 TUR 2
165 URU 2
235 POR 2
360 ROM 3
300 AUH 3
345 YUG 3
1903
2 USA 1
40 CUB 1
70 MEX 1
101 VEN 1
135 PER 1
140 BRA 1
200 UKG 2
210 NTH 3
211 BEL 3
220 FRN 4
230 SPN 4
255 GMY 2
325 ITA 5
710 CHN 1
740 JPN 1
155 CHL 2
160 ARG 4
225 SWZ 5
350 GRC 5
365 RUS 5
380 SWD 2
390 DEN 2
640 TUR 5
165 URU 2
235 POR 2
360 ROM 3
300 AUH 5
345 YUG 5
630 IRN 5
1904
2 USA 1
40 CUB 1
70 MEX 1
101 VEN 1
135 PER 1
140 BRA 2
200 UKG 2
210 NTH 3
211 BEL 3
220 FRN 4
230 SPN 4
255 GMY 4
300 AUH 3
325 ITA 4
710 CHN 1
740 JPN 1
165 URU 2
155 CHL 4
160 ARG 2
225 SWZ 4
350 GRC 3
365 RUS 3
380 SWD 4
390 DEN 4
640 TUR 2
235 POR 2
360 ROM 3
345 YUG 3
630 IRN 3
1905
2 USA 1
40 CUB 1
70 MEX 1
92 SAL 1
101 VEN 1
130 ECU 1
140 BRA 1
200 UKG 2
210 NTH 1
211 BEL 3
220 FRN 3
230 SPN 3
255 GMY 2
325 ITA 3
710 CHN 1
740 JPN 1
135 PER 2
155 CHL 2
160 ARG 2
165 URU 2
225 SWZ 3
235 POR 2
350 GRC 3
365 RUS 1
380 SWD 2
385 NOR 2
390 DEN 2
600 MOR 3
640 TUR 3
800 THI 2
360 ROM 3
300 AUH 3
345 YUG 3
630 IRN 1
1906
2 USA 1
40 CUB 1
70 MEX 1
101 VEN 1
140 BRA 1
200 UKG 2
210 NTH 3
211 BEL 3
220 FRN 4
230 SPN 4
255 GMY 3
325 ITA 5
710 CHN 1
740 JPN 1
135 PER 2
155 CHL 2
160 ARG 3
165 URU 2
235 POR 2
350 GRC 3
365 RUS 6
380 SWD 3
390 DEN 3
600 MOR 4
640 TUR 5
360 ROM 3
225 SWZ 4
300 AUH 3
385 NOR 3
145 BOL 3
345 YUG 3
630 IRN 6
1907
2 USA 1
70 MEX 1
101 VEN 1
140 BRA 1
200 UKG 2
210 NTH 3
220 FRN 4
255 GMY 4
325 ITA 4
740 JPN 1
135 PER 2
155 CHL 5
160 ARG 6
165 URU 2
211 BEL 3
230 SPN 4
235 POR 2
350 GRC 2
365 RUS 7
380 SWD 8
385 NOR 9
390 DEN 10
600 MOR 2
640 TUR 2
710 CHN 1
225 SWZ 4
300 AUH 4
345 YUG 4
145 BOL 4
360 ROM 4
630 IRN 7
1908
2 USA 1
70 MEX 1
101 VEN 1
135 PER 1
140 BRA 1
200 UKG 2
210 NTH 3
211 BEL 4
220 FRN 5
230 SPN 5
255 GMY 5
325 ITA 5
710 CHN 1
740 JPN 1
155 CHL 6
160 ARG 4
225 SWZ 5
235 POR 2
350 GRC 5
365 RUS 3
380 SWD 7
385 NOR 7
390 DEN 6
640 TUR 5
360 ROM 5
800 THI 2
300 AUH 5
145 BOL 5
355 BUL 5
345 YUG 5
630 IRN 3
1909
2 USA 1
40 CUB 1
70 MEX 1
101 VEN 2
140 BRA 1
155 CHL 3
200 UKG 4
210 NTH 5
211 BEL 5
220 FRN 2
230 SPN 1
255 GMY 6
325 ITA 7
710 CHN 1
740 JPN 1
160 ARG 5
225 SWZ 7
235 POR 8
300 AUH 6
350 GRC 6
365 RUS 5
380 SWD 9
385 NOR 10
390 DEN 11
600 MOR 2
640 TUR 6
135 PER 8
360 ROM 6
800 THI 8
355 BUL 6
345 YUG 6
630 IRN 5
1910
2 USA 1
40 CUB 1
70 MEX 1
92 SAL 1
101 VEN 1
140 BRA 1
200 UKG 2
220 FRN 3
255 GMY 4
325 ITA 3
740 JPN 5
130 ECU 2
135 PER 2
150 PAR 6
160 ARG 6
155 CHL 3
165 URU 2
210 NTH 4
211 BEL 4
230 SPN 3
235 POR 2
350 GRC 2
365 RUS 4
380 SWD 7
385 NOR 8
390 DEN 9
600 MOR 3
630 IRN 4
640 TUR 10
710 CHN 5
800 THI 2
91 HON 2
360 ROM 4
225 SWZ 3
300 AUH 3
345 YUG 4
355 BUL 10
1911
2 USA 1
40 CUB 1
42 DOM 1
70 MEX 1
92 SAL 1
93 NIC 1
100 COL 1
101 VEN 1
135 PER 1
200 UKG 2
210 NTH 3
220 FRN 4
255 GMY 5
325 ITA 5
740 JPN 6
140 BRA 2
145 BOL 2
150 PAR 7
160 ARG 7
155 CHL 5
211 BEL 3
230 SPN 4
235 POR 2
350 GRC 2
365 RUS 2
380 SWD 5
385 NOR 5
390 DEN 5
630 IRN 2
640 TUR 2
91 HON 2
360 ROM 3
225 SWZ 4
600 MOR 4
300 AUH 5
345 YUG 5
710 CHN 6
800 THI 6
1912
2 USA 1
40 CUB 1
41 HAI 1
42 DOM 1
70 MEX 1
91 HON 1
92 SAL 1
93 NIC 1
100 COL 1
101 VEN 1
130 ECU 1
135 PER 1
140 BRA 2
200 UKG 3
210 NTH 4
211 BEL 4
220 FRN 4
230 SPN 4
255 GMY 4
325 ITA 4
740 JPN 5
235 POR 2
145 BOL 3
150 PAR 6
160 ARG 6
155 CHL 3
165 URU 3
350 GRC 3
365 RUS 7
380 SWD 3
385 NOR 3
390 DEN 3
640 TUR 3
800 THI 3
225 SWZ 4
300 AUH 4
355 BUL 4
360 ROM 4
345 YUG 4
630 IRN 7
710 CHN 5
1913
2 USA 1
40 CUB 1
41 HAI 1
42 DOM 1
70 MEX 1
90 GUA 1
91 HON 1
92 SAL 1
93 NIC 1
100 COL 1
101 VEN 1
130 ECU 1
135 PER 2
140 BRA 3
155 CHL 4
200 UKG 5
210 NTH 6
211 BEL 6
220 FRN 1
230 SPN 6
255 GMY 7
325 ITA 7
740 JPN 5
145 BOL 5
150 PAR 8
160 ARG 8
165 URU 7
235 POR 9
350 GRC 5
365 RUS 6
380 SWD 9
385 NOR 9
390 DEN 9
640 TUR 5
710 CHN 5
800 THI 5
225 SWZ 1
300 AUH 7
355 BUL 7
360 ROM 7
630 IRN 6
1920
2 USA 1
20 CAN 2
40 CUB 1
70 MEX 1
90 GUA 1
91 HON 1
92 SAL 1
93 NIC 1
94 COS 1
95 PAN 1
101 VEN 3
130 ECU 2
135 PER 2
140 BRA 2
145 BOL 2
155 CHL 2
160 ARG 4
165 URU 2
200 UKG 2
210 NTH 4
211 BEL 4
220 FRN 4
225 SWZ 4
230 SPN 4
235 POR 2
255 GMY 4
315 CZE 4
325 ITA 4
350 GRC 2
380 SWD 4
385 NOR 4
390 DEN 5
710 CHN 2
740 JPN 2
900 AUL 2
100 COL 3
150 PAR 4
360 ROM 4
365 RUS 2
367 LAT 5
375 FIN 2
560 SAF 2
630 IRN 2
800 THI 2
920 NEW 2
640 TUR 2
305 AUS 4
355 BUL 4
366 EST 5
310 HUN 4
1921
2 USA 1
20 CAN 1
40 CUB 1
70 MEX 1
90 GUA 1
91 HON 1
92 SAL 1
93 NIC 1
94 COS 1
95 PAN 1
101 VEN 1
130 ECU 1
135 PER 1
140 BRA 1
145 BOL 1
155 CHL 1
160 ARG 2
200 UKG 3
210 NTH 4
211 BEL 4
220 FRN 5
225 SWZ 5
230 SPN 5
235 POR 1
325 ITA 6
350 GRC 1
380 SWD 4
385 NOR 4
710 CHN 1
740 JPN 1
900 AUL 1
150 PAR 2
165 URU 3
365 RUS 4
367 LAT 4
375 FIN 4
390 DEN 4
560 SAF 3
800 THI 3
920 NEW 3
640 TUR 3
255 GMY 4
310 HUN 7
315 CZE 7
305 AUS 7
345 YUG 7
290 POL 7
355 BUL 6
360 ROM 6
339 ALB 6
368 LIT 4
366 EST 4
1922
2 USA 1
20 CAN 1
40 CUB 1
70 MEX 1
90 GUA 1
91 HON 1
92 SAL 1
93 NIC 1
94 COS 1
95 PAN 1
100 COL 1
101 VEN 1
130 ECU 1
135 PER 1
140 BRA 1
145 BOL 1
155 CHL 1
160 ARG 2
165 URU 1
200 UKG 3
210 NTH 3
211 BEL 3
220 FRN 3
225 SWZ 3
230 SPN 3
255 GMY 4
325 ITA 5
350 GRC 1
365 RUS 4
380 SWD 4
385 NOR 4
710 CHN 1
740 JPN 1
150 PAR 2
235 POR 3
367 LAT 4
375 FIN 4
390 DEN 4
560 SAF 3
630 IRN 3
900 AUL 3
920 NEW 3
640 TUR 3
315 CZE 6
355 BUL 4
366 EST 4
290 POL 6
310 HUN 6
360 ROM 6
305 AUS 6
339 ALB 5
345 YUG 5
800 THI 1
1923
2 USA 1
20 CAN 1
40 CUB 1
70 MEX 1
90 GUA 1
91 HON 1
92 SAL 1
93 NIC 1
94 COS 1
95 PAN 1
100 COL 1
101 VEN 1
130 ECU 1
135 PER 1
140 BRA 2
145 BOL 1
155 CHL 1
160 ARG 2
200 UKG 3
210 NTH 2
211 BEL 2
220 FRN 2
225 SWZ 2
325 ITA 2
350 GRC 1
365 RUS 4
380 SWD 4
385 NOR 4
710 CHN 1
740 JPN 1
150 PAR 2
255 GMY 4
165 URU 3
235 POR 3
366 EST 4
367 LAT 4
375 FIN 4
390 DEN 4
560 SAF 3
630 IRN 3
640 TUR 2
800 THI 3
900 AUL 3
920 NEW 3
230 SPN 2
315 CZE 4
360 ROM 4
368 LIT 4
290 POL 4
305 AUS 2
345 YUG 2
310 HUN 4
339 ALB 2
355 BUL 2
1924
2 USA 1
20 CAN 1
40 CUB 1
70 MEX 1
90 GUA 2
91 HON 1
92 SAL 2
93 NIC 1
94 COS 1
95 PAN 1
100 COL 1
101 VEN 1
130 ECU 1
135 PER 1
140 BRA 1
145 BOL 1
155 CHL 1
160 ARG 3
200 UKG 4
210 NTH 5
211 BEL 5
220 FRN 5
230 SPN 5
255 GMY 2
325 ITA 3
350 GRC 1
365 RUS 4
380 SWD 6
385 NOR 7
710 CHN 1
740 JPN 1
900 AUL 1
150 PAR 3
165 URU 4
205 IRE 4
225 SWZ 5
235 POR 2
366 EST 2
367 LAT 2
390 DEN 2
560 SAF 4
630 IRN 4
920 NEW 4
290 POL 2
305 AUS 2
315 CZE 2
355 BUL 2
360 ROM 2
368 LIT 2
375 FIN 2
345 YUG 2
310 HUN 2
339 ALB 3
640 TUR 3
1925
2 USA 1
20 CAN 1
40 CUB 1
70 MEX 1
90 GUA 1
91 HON 1
92 SAL 1
93 NIC 1
94 COS 1
100 COL 1
101 VEN 1
130 ECU 1
135 PER 1
140 BRA 1
155 CHL 1
160 ARG 1
200 UKG 2
210 NTH 3
211 BEL 3
220 FRN 2
230 SPN 2
255 GMY 4
325 ITA 5
350 GRC 1
365 RUS 5
380 SWD 6
385 NOR 4
710 CHN 1
740 JPN 1
145 BOL 2
165 URU 2
205 IRE 2
225 SWZ 2
235 POR 2
366 EST 4
367 LAT 4
375 FIN 4
390 DEN 4
560 SAF 2
630 IRN 5
900 AUL 2
920 NEW 2
290 POL 4
305 AUS 4
315 CZE 4
368 LIT 4
355 BUL 4
310 HUN 4
339 ALB 5
345 YUG 5
640 TUR 5
1926
2 USA 1
20 CAN 1
40 CUB 1
42 DOM 1
90 GUA 1
91 HON 1
93 NIC 1
94 COS 1
95 PAN 1
100 COL 1
130 ECU 1
135 PER 1
155 CHL 1
160 ARG 2
165 URU 1
200 UKG 3
210 NTH 4
220 FRN 4
230 SPN 4
305 AUS 5
350 GRC 1
365 RUS 6
380 SWD 7
385 NOR 8
740 JPN 9
900 AUL 10
145 BOL 3
150 PAR 2
325 ITA 5
255 GMY 11
140 BRA 2
205 IRE 3
225 SWZ 5
235 POR 3
366 EST 11
367 LAT 6
375 FIN 11
390 DEN 11
560 SAF 3
630 IRN 6
920 NEW 3
211 BEL 4
710 CHN 9
70 MEX 3
640 TUR 3
290 POL 11
310 HUN 5
315 CZE 5
345 YUG 5
339 ALB 5
355 BUL 11
700 AFG 6
368 LIT 11
1927
2 USA 1
20 CAN 1
40 CUB 1
42 DOM 1
70 MEX 1
90 GUA 1
91 HON 1
92 SAL 1
93 NIC 1
95 PAN 1
100 COL 1
101 VEN 1
130 ECU 1
135 PER 1
140 BRA 1
155 CHL 1
160 ARG 2
165 URU 1
200 UKG 3
210 NTH 4
211 BEL 4
220 FRN 4
255 GMY 4
325 ITA 4
350 GRC 1
365 RUS 3
380 SWD 5
710 CHN 6
740 JPN 6
900 AUL 1
94 COS 3
145 BOL 3
150 PAR 2
205 IRE 3
235 POR 3
375 FIN 4
385 NOR 4
390 DEN 4
560 SAF 3
630 IRN 3
920 NEW 3
225 SWZ 4
230 SPN 7
360 ROM 7
290 POL 4
305 AUS 4
315 CZE 4
355 BUL 4
366 EST 4
367 LAT 4
368 LIT 4
310 HUN 4
345 YUG 4
339 ALB 4
800 THI 6
1928
2 USA 1
20 CAN 1
40 CUB 1
42 DOM 1
70 MEX 1
90 GUA 1
91 HON 1
92 SAL 2
93 NIC 1
94 COS 1
95 PAN 1
100 COL 1
101 VEN 1
130 ECU 1
135 PER 1
140 BRA 3
155 CHL 1
160 ARG 2
165 URU 1
200 UKG 4
210 NTH 5
211 BEL 5
220 FRN 5
225 SWZ 5
230 SPN 5
255 GMY 2
325 ITA 2
350 GRC 1
365 RUS 6
380 SWD 7
710 CHN 1
740 JPN 1
900 AUL 1
145 BOL 4
150 PAR 2
205 IRE 4
235 POR 4
366 EST 2
375 FIN 2
385 NOR 2
390 DEN 2
560 SAF 4
800 THI 4
920 NEW 4
290 POL 2
305 AUS 2
310 HUN 2
315 CZE 2
355 BUL 2
367 LAT 2
368 LIT 2
640 TUR 2
360 ROM 2
345 YUG 2
339 ALB 2
630 IRN 6
1929
2 USA 1
20 CAN 1
40 CUB 1
42 DOM 1
70 MEX 1
90 GUA 1
91 HON 1
92 SAL 2
93 NIC 1
94 COS 1
95 PAN 1
100 COL 1
101 VEN 1
130 ECU 1
135 PER 1
140 BRA 1
155 CHL 1
160 ARG 2
165 URU 1
200 UKG 3
210 NTH 4
211 BEL 4
220 FRN 5
225 SWZ 5
230 SPN 5
255 GMY 2
325 ITA 2
350 GRC 1
365 RUS 3
380 SWD 3
710 CHN 6
740 JPN 6
900 AUL 5
145 BOL 3
150 PAR 2
205 IRE 3
235 POR 3
366 EST 2
367 LAT 2
375 FIN 2
385 NOR 2
390 DEN 2
560 SAF 3
630 IRN 3
800 THI 6
920 NEW 3
290 POL 2
305 AUS 2
310 HUN 2
315 CZE 2
355 BUL 2
368 LIT 2
640 TUR 2
360 ROM 2
345 YUG 2
339 ALB 2
1930
2 USA 1
20 CAN 1
40 CUB 1
42 DOM 1
91 HON 1
92 SAL 2
93 NIC 1
100 COL 1
101 VEN 1
155 CHL 1
160 ARG 3
200 UKG 4
230 SPN 1
710 CHN 1
255 GMY 2
140 BRA 1
145 BOL 4
325 ITA 3
70 MEX 3
165 URU 4
211 BEL 5
225 SWZ 5
235 POR 4
290 POL 2
380 SWD 2
390 DEN 2
560 SAF 4
630 IRN 4
640 TUR 4
800 THI 4
205 IRE 4
210 NTH 5
220 FRN 5
365 RUS 4
900 AUL 4
920 NEW 4
385 NOR 4
375 FIN 4
305 AUS 2
315 CZE 2
345 YUG 2
360 ROM 2
350 GRC 2
310 HUN 2
355 BUL 2
740 JPN 1
1931
2 USA 1
20 CAN 1
40 CUB 1
42 DOM 1
70 MEX 1
90 GUA 2
91 HON 1
92 SAL 2
93 NIC 1
94 COS 1
95 PAN 1
100 COL 1
101 VEN 1
130 ECU 1
135 PER 1
140 BRA 1
155 CHL 1
160 ARG 3
200 UKG 4
210 NTH 5
211 BEL 5
220 FRN 3
225 SWZ 3
230 SPN 3
255 GMY 3
325 ITA 3
365 RUS 6
380 SWD 7
710 CHN 4
740 JPN 4
145 BOL 4
150 PAR 3
165 URU 4
205 IRE 4
235 POR 3
290 POL 3
350 GRC 4
366 EST 3
367 LAT 6
368 LIT 3
375 FIN 3
385 NOR 5
390 DEN 3
560 SAF 4
630 IRN 6
800 THI 4
900 AUL 4
920 NEW 4
305 AUS 3
[truncated: 9,868 more rows]
