# Supplementary material for: The hidden hyperbolic geometry of international trade: World Trade Atlas 1870–2013
Source: Sci Rep. 2016 Sep 16;6:33441. doi: 10.1038/srep33441 (PMC5025783; doi:10.1038/srep33441)
Supplement: Supplementary Dataset S1 [file srep33441-s6.xls]

## Sheet: SREP-16-14445-s06
Country A	Country B	Year	Name of country A	Name of country B	Imports of country A from country B (in current US Million $)	Imports of country B from country A (in current US Million $)
2	20	1997	United States of America	Canada	171440	145143
2	20	1998	United States of America	Canada	178048	149054
2	20	1999	United States of America	Canada	198828	157847
2	20	2000	United States of America	Canada	229191	169068
2	20	2001	United States of America	Canada	220138	155205
2	20	2002	United States of America	Canada	213954	152969
2	20	2003	United States of America	Canada	227652	159630
2	20	2004	United States of America	Canada	259807	176258
2	20	2005	United States of America	Canada	291944	195360
2	20	2006	United States of America	Canada	307823	211109
2	20	2007	United States of America	Canada	317604	226411
2	20	2008	United States of America	Canada	339712	235479
2	20	2009	United States of America	Canada	228376	180398
2	20	2010	United States of America	Canada	280387	217218
2	20	2011	United States of America	Canada	320693	246216
2	20	2012	United States of America	Canada	328719	257486
2	20	2013	United States of America	Canada	338233	264756
2	31	1997	United States of America	Bahamas	179.5	1472.77
2	31	1998	United States of America	Bahamas	153.8	896.5
2	31	1999	United States of America	Bahamas	200.3	929.5
2	31	2000	United States of America	Bahamas	278.4	1157.97
2	31	2001	United States of America	Bahamas	328.3	1124.09
2	31	2002	United States of America	Bahamas	477.8	1072.61
2	31	2003	United States of America	Bahamas	500	1192.73
2	31	2004	United States of America	Bahamas	667.4	1300.31
2	31	2005	United States of America	Bahamas	726.3	1945.79
2	31	2006	United States of America	Bahamas	475.4	2516.91
2	31	2007	United States of America	Bahamas	523.2	2720.41
2	31	2008	United States of America	Bahamas	626.5	3036.33
2	31	2009	United States of America	Bahamas	844.9	2700.83
2	31	2010	United States of America	Bahamas	815.3	3546.07
2	31	2011	United States of America	Bahamas	806.3	3760.02
2	31	2012	United States of America	Bahamas	587.8	3956.37
2	31	2013	United States of America	Bahamas	620	4097.72
2	40	1997	United States of America	Cuba	-9	10.12
2	40	1998	United States of America	Cuba	-9	3.85
2	40	1999	United States of America	Cuba	0.6	5.5
2	40	2000	United States of America	Cuba	0.4	3.41
2	40	2001	United States of America	Cuba	-9	7.48
2	40	2002	United States of America	Cuba	0.2	158.95
2	40	2003	United States of America	Cuba	0.2	287.1
2	40	2004	United States of America	Cuba	-9	440.44
2	40	2005	United States of America	Cuba	-9	397.87
2	40	2006	United States of America	Cuba	0.2	382.47
2	40	2007	United States of America	Cuba	0.3	491.7
2	40	2008	United States of America	Cuba	-9	789.8
2	40	2009	United States of America	Cuba	-9	586.74
2	40	2010	United States of America	Cuba	0.3	407.55
2	40	2011	United States of America	Cuba	-9	387.2
2	40	2012	United States of America	Cuba	0.1	511.83
2	40	2013	United States of America	Cuba	-9	394.02
2	41	1997	United States of America	Haiti	197.1	549.78
2	41	1998	United States of America	Haiti	281.4	602.58
2	41	1999	United States of America	Haiti	306.4	668.91
2	41	2000	United States of America	Haiti	308.6	274.94
2	41	2001	United States of America	Haiti	272	247.44
2	41	2002	United States of America	Haiti	263.8	227.29
2	41	2003	United States of America	Haiti	341.4	214.17
2	41	2004	United States of America	Haiti	380.7	312.35
2	41	2005	United States of America	Haiti	458.5	756.91
2	41	2006	United States of America	Haiti	508.5	890.23
2	41	2007	United States of America	Haiti	500.2	781.77
2	41	2008	United States of America	Haiti	464.3	1038.95
2	41	2009	United States of America	Haiti	566	870.76
2	41	2010	United States of America	Haiti	565.1	1339.14
2	41	2011	United States of America	Haiti	760.1	1167.76
2	41	2012	United States of America	Haiti	792.9	1165.01
2	41	2013	United States of America	Haiti	866.1	1356.85
2	42	1997	United States of America	Dominican Republic	4444.7	4726.42
2	42	1998	United States of America	Dominican Republic	4551.1	5454.31
2	42	1999	United States of America	Dominican Republic	4392.7	5767.71
2	42	2000	United States of America	Dominican Republic	4474.4	6321.83
2	42	2001	United States of America	Dominican Republic	4286.4	5633.29
2	42	2002	United States of America	Dominican Republic	4271.1	5466.63
2	42	2003	United States of America	Dominican Republic	4557.8	4547.49
2	42	2004	United States of America	Dominican Republic	4637.8	4426.08
2	42	2005	United States of America	Dominican Republic	4721.4	5005.61
2	42	2006	United States of America	Dominican Republic	4649.2	6016.49
2	42	2007	United States of America	Dominican Republic	4327.9	6491.72
2	42	2008	United States of America	Dominican Republic	4087.2	6889.92
2	42	2009	United States of America	Dominican Republic	3420.7	5541.02
2	42	2010	United States of America	Dominican Republic	3782.7	6724.95
2	42	2011	United States of America	Dominican Republic	4304.2	7708.01
2	42	2012	United States of America	Dominican Republic	4481	7662.37
2	42	2013	United States of America	Dominican Republic	4382.4	7276.37
2	51	1997	United States of America	Jamaica	779.7	1559.14
2	51	1998	United States of America	Jamaica	798.3	1534.49
2	51	1999	United States of America	Jamaica	728.4	1451.32
2	51	2000	United States of America	Jamaica	669.2	1561.22
2	51	2001	United States of America	Jamaica	496.2	1544.3
2	51	2002	United States of America	Jamaica	421.3	1564.79
2	51	2003	United States of America	Jamaica	523.9	1619.1
2	51	2004	United States of America	Jamaica	342.9	1622.87
2	51	2005	United States of America	Jamaica	410.9	2103.51
2	51	2006	United States of America	Jamaica	561.5	2287.8
2	51	2007	United States of America	Jamaica	788.8	2525.9
2	51	2008	United States of America	Jamaica	783.8	3309.48
2	51	2009	United States of America	Jamaica	501	1895.58
2	51	2010	United States of America	Jamaica	372.3	1875.09
2	51	2011	United States of America	Jamaica	619.9	2164.02
2	51	2012	United States of America	Jamaica	556.1	2355.4
2	51	2013	United States of America	Jamaica	453.4	2188.45
2	52	1997	United States of America	Trinidad and Tobago	1227.2	1580.89
2	52	1998	United States of America	Trinidad and Tobago	1071.4	1354.41
2	52	1999	United States of America	Trinidad and Tobago	1407.3	1104.23
2	52	2000	United States of America	Trinidad and Tobago	2353.3	807.69
2	52	2001	United States of America	Trinidad and Tobago	2590.3	1323.49
2	52	2002	United States of America	Trinidad and Tobago	2664.3	1242.42
2	52	2003	United States of America	Trinidad and Tobago	4708.9	1170.62
2	52	2004	United States of America	Trinidad and Tobago	6266	1327.81
2	52	2005	United States of America	Trinidad and Tobago	8342.2	1583.01
2	52	2006	United States of America	Trinidad and Tobago	8822.4	1776.28
2	52	2007	United States of America	Trinidad and Tobago	9341.7	1957.34
2	52	2008	United States of America	Trinidad and Tobago	9471.3	2476.32
2	52	2009	United States of America	Trinidad and Tobago	5623.8	2188.12
2	52	2010	United States of America	Trinidad and Tobago	7020.6	2118.05
2	52	2011	United States of America	Trinidad and Tobago	8512.6	2439.47
2	52	2012	United States of America	Trinidad and Tobago	8585.7	2695.99
2	52	2013	United States of America	Trinidad and Tobago	6852.4	2644.84
2	53	1997	United States of America	Barbados	43.3	451.85
2	53	1998	United States of America	Barbados	36.6	427.54
2	53	1999	United States of America	Barbados	59.9	454.06
2	53	2000	United States of America	Barbados	40.9	480.18
2	53	2001	United States of America	Barbados	40.9	449.38
2	53	2002	United States of America	Barbados	35.7	440.12
2	53	2003	United States of America	Barbados	45.4	453.03
2	53	2004	United States of America	Barbados	38.2	519.8
2	53	2005	United States of America	Barbados	33.4	595.28
2	53	2006	United States of America	Barbados	35.2	611.77
2	53	2007	United States of America	Barbados	39.9	502.26
2	53	2008	United States of America	Barbados	42.2	547.8
2	53	2009	United States of America	Barbados	33.9	444.95
2	53	2010	United States of America	Barbados	44.5	437.69
2	53	2011	United States of America	Barbados	48.4	482.57
2	53	2012	United States of America	Barbados	56.1	504.02
2	53	2013	United States of America	Barbados	57.5	497.31
2	54	1997	United States of America	Dominica	9.6	55.86
2	54	1998	United States of America	Dominica	6.6	56.01
2	54	1999	United States of America	Dominica	22.7	56.66
2	54	2000	United States of America	Dominica	7.5	55.19
2	54	2001	United States of America	Dominica	5.7	47.54
2	54	2002	United States of America	Dominica	5.1	49.5
2	54	2003	United States of America	Dominica	5.8	37.84
2	54	2004	United States of America	Dominica	3.5	39.49
2	54	2005	United States of America	Dominica	3.8	67.43
2	54	2006	United States of America	Dominica	3.4	74.8
2	54	2007	United States of America	Dominica	1.8	92.07
2	54	2008	United States of America	Dominica	2.6	115.94
2	54	2009	United States of America	Dominica	2.9	84.37
2	54	2010	United States of America	Dominica	1.6	80.19
2	54	2011	United States of America	Dominica	2	80.96
2	54	2012	United States of America	Dominica	1.9	86.24
2	54	2013	United States of America	Dominica	2.6	85.47
2	55	1997	United States of America	Grenada	7.1	70.87
2	55	1998	United States of America	Grenada	12.7	81.24
2	55	1999	United States of America	Grenada	20.2	85.93
2	55	2000	United States of America	Grenada	27	110.05
2	55	2001	United States of America	Grenada	25	65.89
2	55	2002	United States of America	Grenada	7.3	62.26
2	55	2003	United States of America	Grenada	8.1	75.13
2	55	2004	United States of America	Grenada	5.4	76.78
2	55	2005	United States of America	Grenada	6	90.64
2	55	2006	United States of America	Grenada	4.8	83.16
2	55	2007	United States of America	Grenada	8.9	91.52
2	55	2008	United States of America	Grenada	7.8	92.95
2	55	2009	United States of America	Grenada	6.1	65.23
2	55	2010	United States of America	Grenada	8.3	78.21
2	55	2011	United States of America	Grenada	7.2	89.87
2	55	2012	United States of America	Grenada	9	78.65
2	55	2013	United States of America	Grenada	10.2	104.94
2	56	1997	United States of America	St. Lucia	35.3	130.63
2	56	1998	United States of America	St. Lucia	23	135.48
2	56	1999	United States of America	St. Lucia	28.4	151.81
2	56	2000	United States of America	St. Lucia	23.6	143.17
2	56	2001	United States of America	St. Lucia	30.6	97.35
2	56	2002	United States of America	St. Lucia	20.2	107.69
2	56	2003	United States of America	St. Lucia	13.7	133.21
2	56	2004	United States of America	St. Lucia	14.9	113.74
2	56	2005	United States of America	St. Lucia	33.6	148.06
2	56	2006	United States of America	St. Lucia	32.2	166.76
2	56	2007	United States of America	St. Lucia	35.8	182.05
2	56	2008	United States of America	St. Lucia	27.4	265.1
2	56	2009	United States of America	St. Lucia	19.1	149.6
2	56	2010	United States of America	St. Lucia	18.8	441.87
2	56	2011	United States of America	St. Lucia	19.2	346.06
2	56	2012	United States of America	St. Lucia	16.3	457.71
2	56	2013	United States of America	St. Lucia	17.4	729.19
2	57	1997	United States of America	St. Vincent and the Grenadines	4.5	70.96
2	57	1998	United States of America	St. Vincent and the Grenadines	4.8	76.89
2	57	1999	United States of America	St. Vincent and the Grenadines	7.7	77.09
2	57	2000	United States of America	St. Vincent and the Grenadines	9.3	61.8
2	57	2001	United States of America	St. Vincent and the Grenadines	22.7	65.88
2	57	2002	United States of America	St. Vincent and the Grenadines	16.7	73.18
2	57	2003	United States of America	St. Vincent and the Grenadines	4.1	82.94
2	57	2004	United States of America	St. Vincent and the Grenadines	4.1	84.36
2	57	2005	United States of America	St. Vincent and the Grenadines	15.7	79.98
2	57	2006	United States of America	St. Vincent and the Grenadines	2	64.02
2	57	2007	United States of America	St. Vincent and the Grenadines	1.2	75.9
2	57	2008	United States of America	St. Vincent and the Grenadines	0.8	91.08
2	57	2009	United States of America	St. Vincent and the Grenadines	1.2	85.14
2	57	2010	United States of America	St. Vincent and the Grenadines	2	94.38
2	57	2011	United States of America	St. Vincent and the Grenadines	2.2	88.66
2	57	2012	United States of America	St. Vincent and the Grenadines	2.5	108.35
2	57	2013	United States of America	St. Vincent and the Grenadines	2.8	102.41
2	58	1997	United States of America	Antigua & Barbuda	5.2	85.1
2	58	1998	United States of America	Antigua & Barbuda	2	95.7
2	58	1999	United States of America	Antigua & Barbuda	1.9	95
2	58	2000	United States of America	Antigua & Barbuda	2.2	136.5
2	58	2001	United States of America	Antigua & Barbuda	3.7	96.1
2	58	2002	United States of America	Antigua & Barbuda	3.8	81.6
2	58	2003	United States of America	Antigua & Barbuda	13.6	127.3
2	58	2004	United States of America	Antigua & Barbuda	4.7	125.1
2	58	2005	United States of America	Antigua & Barbuda	4.6	189.9
2	58	2006	United States of America	Antigua & Barbuda	5.9	194.2
2	58	2007	United States of America	Antigua & Barbuda	9	240.4
2	58	2008	United States of America	Antigua & Barbuda	5	182.7
2	58	2009	United States of America	Antigua & Barbuda	9.5	157
2	58	2010	United States of America	Antigua & Barbuda	5.6	158.3
2	58	2011	United States of America	Antigua & Barbuda	6.5	154.9
2	58	2012	United States of America	Antigua & Barbuda	9.7	232.4
2	58	2013	United States of America	Antigua & Barbuda	9.9	145.2
2	60	1997	United States of America	St. Kitts and Nevis	31.7	61.49
2	60	1998	United States of America	St. Kitts and Nevis	35.2	67.65
2	60	1999	United States of America	St. Kitts and Nevis	38.7	89.87
2	60	2000	United States of America	St. Kitts and Nevis	39.1	111.51
2	60	2001	United States of America	St. Kitts and Nevis	44.1	72.71
2	60	2002	United States of America	St. Kitts and Nevis	50.9	76.45
2	60	2003	United States of America	St. Kitts and Nevis	47.6	88.66
2	60	2004	United States of America	St. Kitts and Nevis	44.2	89.65
2	60	2005	United States of America	St. Kitts and Nevis	55.8	138.82
2	60	2006	United States of America	St. Kitts and Nevis	57.1	187.33
2	60	2007	United States of America	St. Kitts and Nevis	61	223.41
2	60	2008	United States of America	St. Kitts and Nevis	61.4	225.39
2	60	2009	United States of America	St. Kitts and Nevis	56.6	177.1
2	60	2010	United States of America	St. Kitts and Nevis	55.4	183.7
2	60	2011	United States of America	St. Kitts and Nevis	61.5	161.7
2	60	2012	United States of America	St. Kitts and Nevis	62.3	146.96
2	60	2013	United States of America	St. Kitts and Nevis	60.3	191.51
2	70	1997	United States of America	Mexico	87167.2	90399.8
2	70	1998	United States of America	Mexico	96077.8	102577
2	70	1999	United States of America	Mexico	109499	115794
2	70	2000	United States of America	Mexico	135080	140288
2	70	2001	United States of America	Mexico	132778	125143
2	70	2002	United States of America	Mexico	136144	117212
2	70	2003	United States of America	Mexico	139702	115897
2	70	2004	United States of America	Mexico	157821	121909
2	70	2005	United States of America	Mexico	172485	130402
2	70	2006	United States of America	Mexico	200516	143342
2	70	2007	United States of America	Mexico	212889	153420
2	70	2008	United States of America	Mexico	218086	166468
2	70	2009	United States of America	Mexico	178335	123677
2	70	2010	United States of America	Mexico	231924	159508
2	70	2011	United States of America	Mexico	265393	191792
2	70	2012	United States of America	Mexico	280024	203621
2	70	2013	United States of America	Mexico	283059	205988
2	80	1997	United States of America	Belize	82.3	148.04
2	80	1998	United States of America	Belize	70.4	160.28
2	80	1999	United States of America	Belize	90.9	193.04
2	80	2000	United States of America	Belize	93.2	222.81
2	80	2001	United States of America	Belize	102.7	190.08
2	80	2002	United States of America	Belize	83.7	151.03
2	80	2003	United States of America	Belize	106.2	219.45
2	80	2004	United States of America	Belize	113.3	166.76
2	80	2005	United States of America	Belize	104.1	238.48
2	80	2006	United States of America	Belize	156	262.68
2	80	2007	United States of America	Belize	113.4	257.62
2	80	2008	United States of America	Belize	163.4	388.41
2	80	2009	United States of America	Belize	108.1	278.08
2	80	2010	United States of America	Belize	130.1	318.56
2	80	2011	United States of America	Belize	199.9	417.45
2	80	2012	United States of America	Belize	168.8	292.38
2	80	2013	United States of America	Belize	133.8	265.32
2	90	1997	United States of America	Guatemala	2105	1713.55
2	90	1998	United States of America	Guatemala	2212.3	2134.99
2	90	1999	United States of America	Guatemala	2422.1	1994.19
2	90	2000	United States of America	Guatemala	2743.8	2076.43
2	90	2001	United States of America	Guatemala	2746.7	1969.81
2	90	2002	United States of America	Guatemala	2976.1	3274.22
2	90	2003	United States of America	Guatemala	3151.1	3375.7
2	90	2004	United States of America	Guatemala	3360.2	3677.12
2	90	2005	United States of America	Guatemala	3342.3	4000.94
2	90	2006	United States of America	Guatemala	3326.3	4251.18
2	90	2007	United States of America	Guatemala	3269.3	4730.59
2	90	2008	United States of America	Guatemala	3722.1	5339.23
2	90	2009	United States of America	Guatemala	3379.1	4242.24
2	90	2010	United States of America	Guatemala	3440.6	5126.86
2	90	2011	United States of America	Guatemala	4406.2	6510.71
2	90	2012	United States of America	Guatemala	4843.8	6464.23
2	90	2013	United States of America	Guatemala	4472.1	6510.96
2	91	1997	United States of America	Honduras	2438.8	1033
2	91	1998	United States of America	Honduras	2662.1	1153.9
2	91	1999	United States of America	Honduras	2791.9	2572.13
2	91	2000	United States of America	Honduras	3173.7	1356.46
2	91	2001	United States of America	Honduras	3248.8	1448.53
2	91	2002	United States of America	Honduras	3396.3	1337.4
2	91	2003	United States of America	Honduras	3453.9	1459.62
2	91	2004	United States of America	Honduras	3804.4	1715.17
2	91	2005	United States of America	Honduras	3919.8	1821.26
2	91	2006	United States of America	Honduras	3893.1	2102.89
2	91	2007	United States of America	Honduras	4101.3	2923.59
2	91	2008	United States of America	Honduras	4233.6	3539.63
2	91	2009	United States of America	Honduras	3489.7	2052.02
2	91	2010	United States of America	Honduras	4102.6	2887.18
2	91	2011	United States of America	Honduras	4691.9	4208.76
2	91	2012	United States of America	Honduras	4854.9	4132.96
2	91	2013	United States of America	Honduras	4758.4	3972.21
2	92	1997	United States of America	El Salvador	1385.4	1224.58
2	92	1998	United States of America	El Salvador	1479.1	1197.59
2	92	1999	United States of America	El Salvador	1639.7	1170.94
2	92	2000	United States of America	El Salvador	1952.5	2475.8
2	92	2001	United States of America	El Salvador	1934.5	2485.17
2	92	2002	United States of America	El Salvador	2038.4	2590.87
2	92	2003	United States of America	El Salvador	2076.6	2873.08
2	92	2004	United States of America	El Salvador	2112.2	2971.6
2	92	2005	United States of America	El Salvador	2052.5	2470.89
2	92	2006	United States of America	El Salvador	1919	2718.54
2	92	2007	United States of America	El Salvador	2118.4	3153.49
2	92	2008	United States of America	El Salvador	2308.7	3354.36
2	92	2009	United States of America	El Salvador	1881.1	2615.54
2	92	2010	United States of America	El Salvador	2282	3126.45
2	92	2011	United States of America	El Salvador	2557.9	3804.51
2	92	2012	United States of America	El Salvador	2670.4	3889.98
2	92	2013	United States of America	El Salvador	2516.5	4190.48
2	93	1997	United States of America	Nicaragua	459.4	528.4
2	93	1998	United States of America	Nicaragua	471.4	468.7
2	93	1999	United States of America	Nicaragua	497.3	636.1
2	93	2000	United States of America	Nicaragua	597.3	450.94
2	93	2001	United States of America	Nicaragua	631.4	493.78
2	93	2002	United States of America	Nicaragua	706.9	476.43
2	93	2003	United States of America	Nicaragua	801.1	467.87
2	93	2004	United States of America	Nicaragua	1030.1	495.14
2	93	2005	United States of America	Nicaragua	1226.6	524.83
2	93	2006	United States of America	Nicaragua	1580.3	636.75
2	93	2007	United States of America	Nicaragua	1663.1	784.55
2	93	2008	United States of America	Nicaragua	1768.6	899.3
2	93	2009	United States of America	Nicaragua	1672.6	692.52
2	93	2010	United States of America	Nicaragua	2093.6	910.87
2	93	2011	United States of America	Nicaragua	2683.8	907.4
2	93	2012	United States of America	Nicaragua	2835.1	1078.02
2	93	2013	United States of America	Nicaragua	2880.3	844.96
2	94	1997	United States of America	Costa Rica	2489.1	1549.64
2	94	1998	United States of America	Costa Rica	2927.1	1795.04
2	94	1999	United States of America	Costa Rica	4085.2	1639.18
2	94	2000	United States of America	Costa Rica	3717	1509.39
2	94	2001	United States of America	Costa Rica	3091.4	1505.7
2	94	2002	United States of America	Costa Rica	3339.3	1595.49
2	94	2003	United States of America	Costa Rica	3581.8	3917.33
2	94	2004	United States of America	Costa Rica	3504	3812.53
2	94	2005	United States of America	Costa Rica	3601.8	4050.82
2	94	2006	United States of America	Costa Rica	4083.8	4576.91
2	94	2007	United States of America	Costa Rica	4208.6	5030.96
2	94	2008	United States of America	Costa Rica	4189.3	6185.05
2	94	2009	United States of America	Costa Rica	5803.3	4801.46
2	94	2010	United States of America	Costa Rica	8944.2	6333.7
2	94	2011	United States of America	Costa Rica	10370	7746.18
2	94	2012	United States of America	Costa Rica	12303.1	8753.81
2	94	2013	United States of America	Costa Rica	12175.6	9062.75
2	95	1997	United States of America	Panama	405.8	1120.33
2	95	1998	United States of America	Panama	330.2	1362.83
2	95	1999	United States of America	Panama	396.1	1237.93
2	95	2000	United States of America	Panama	345.7	1120.39
2	95	2001	United States of America	Panama	311.9	985.52
2	95	2002	United States of America	Panama	320.6	1042.64
2	95	2003	United States of America	Panama	318.7	1096.36
2	95	2004	United States of America	Panama	335.6	1048.89
2	95	2005	United States of America	Panama	349.2	1130.22
2	95	2006	United States of America	Panama	404.8	1258.9
2	95	2007	United States of America	Panama	391.2	2074.05
2	95	2008	United States of America	Panama	401.9	2645.13
2	95	2009	United States of America	Panama	322	2231.21
2	95	2010	United States of America	Panama	400.6	2474.22
2	95	2011	United States of America	Panama	409.8	2781.28
2	95	2012	United States of America	Panama	566.3	2924.04
2	95	2013	United States of America	Panama	468.3	3111.14
2	100	1997	United States of America	Colombia	5033.8	5429.96
2	100	1998	United States of America	Colombia	4939.7	4721.51
2	100	1999	United States of America	Colombia	6459.1	3976.79
2	100	2000	United States of America	Colombia	7219.4	4011.48
2	100	2001	United States of America	Colombia	6067.5	4442.78
2	100	2002	United States of America	Colombia	5935.8	3923.51
2	100	2003	United States of America	Colombia	6789.9	4027.04
2	100	2004	United States of America	Colombia	7766.3	4784.05
2	100	2005	United States of America	Colombia	9424.3	6012.67
2	100	2006	United States of America	Colombia	9826.4	6777.43
2	100	2007	United States of America	Colombia	10034	8476.86
2	100	2008	United States of America	Colombia	13832.3	11583
2	100	2009	United States of America	Colombia	11875.3	9505.79
2	100	2010	United States of America	Colombia	16217.9	10532
2	100	2011	United States of America	Colombia	23721.3	13663.3
2	100	2012	United States of America	Colombia	25224.7	14167
2	100	2013	United States of America	Colombia	22152.2	16428.4
2	101	1997	United States of America	Venezuela	14389.1	6127
2	101	1998	United States of America	Venezuela	10072.5	6316
2	101	1999	United States of America	Venezuela	11830	5382
2	101	2000	United States of America	Venezuela	18612.1	6358.09
2	101	2001	United States of America	Venezuela	16140.8	6257.99
2	101	2002	United States of America	Venezuela	15828.4	4299.39
2	101	2003	United States of America	Venezuela	18074.3	2767.2
2	101	2004	United States of America	Venezuela	26316.2	4986.03
2	101	2005	United States of America	Venezuela	35292.1	6894.32
2	101	2006	United States of America	Venezuela	38386.1	9351.01
2	101	2007	United States of America	Venezuela	41010.7	11134.8
2	101	2008	United States of America	Venezuela	52611.2	12527.5
2	101	2009	United States of America	Venezuela	28785.3	10099.8
2	101	2010	United States of America	Venezuela	33381.7	9751.62
2	101	2011	United States of America	Venezuela	43862.8	10438.7
2	101	2012	United States of America	Venezuela	39343.5	19394.2
2	101	2013	United States of America	Venezuela	32477.8	14542
2	110	1997	United States of America	Guyana	130.5	156.86
2	110	1998	United States of America	Guyana	154.9	160.16
2	110	1999	United States of America	Guyana	146	162.14
2	110	2000	United States of America	Guyana	160.1	175.01
2	110	2001	United States of America	Guyana	160.6	155.21
2	110	2002	United States of America	Guyana	133.8	141.13
2	110	2003	United States of America	Guyana	136	128.92
2	110	2004	United States of America	Guyana	138.1	149.16
2	110	2005	United States of America	Guyana	133.1	192.83
2	110	2006	United States of America	Guyana	140.7	197.23
2	110	2007	United States of America	Guyana	146.5	206.8
2	110	2008	United States of America	Guyana	170.1	317.46
2	110	2009	United States of America	Guyana	179	286.66
2	110	2010	United States of America	Guyana	311.7	320.1
2	110	2011	United States of America	Guyana	432	399.96
2	110	2012	United States of America	Guyana	534.6	396
2	110	2013	United States of America	Guyana	478.7	405.77
2	115	1997	United States of America	Suriname	96.6	208.6
2	115	1998	United States of America	Suriname	113.1	203.78
2	115	1999	United States of America	Suriname	131.8	164.67
2	115	2000	United States of America	Suriname	136.5	144.32
2	115	2001	United States of America	Suriname	148.3	54.43
2	115	2002	United States of America	Suriname	139.6	49.72
2	115	2003	United States of America	Suriname	147.7	69.28
2	115	2004	United States of America	Suriname	147.5	61.45
2	115	2005	United States of America	Suriname	171.2	72.49
2	115	2006	United States of America	Suriname	171.6	73.67
2	115	2007	United States of America	Suriname	136.3	87.93
2	115	2008	United States of America	Suriname	133.6	153.35
2	115	2009	United States of America	Suriname	148.3	141.85
2	115	2010	United States of America	Suriname	208.3	125.41
2	115	2011	United States of America	Suriname	346.4	133.77
2	115	2012	United States of America	Suriname	319.2	140.16
2	115	2013	United States of America	Suriname	330.7	140.69
2	130	1997	United States of America	Ecuador	2280.2	1376.28
2	130	1998	United States of America	Ecuador	1989.3	1680.25
2	130	1999	United States of America	Ecuador	2014	1090.76
2	130	2000	United States of America	Ecuador	2447.2	850.72
2	130	2001	United States of America	Ecuador	2315.7	1229.05
2	130	2002	United States of America	Ecuador	2390.9	1376.15
2	130	2003	United States of America	Ecuador	3030.2	1323.56
2	130	2004	United States of America	Ecuador	4690.9	1526.57
2	130	2005	United States of America	Ecuador	6214.7	2031.91
2	130	2006	United States of America	Ecuador	7572	2738.81
2	130	2007	United States of America	Ecuador	6539.7	2791.13
2	130	2008	United States of America	Ecuador	9532.7	3532.67
2	130	2009	United States of America	Ecuador	5610.3	3857.89
2	130	2010	United States of America	Ecuador	7834.2	5201.74
2	130	2011	United States of America	Ecuador	10033.9	6120.62
2	130	2012	United States of America	Ecuador	9896.3	6773.94
2	130	2013	United States of America	Ecuador	11973.7	7879.13
2	135	1997	United States of America	Peru	1863.8	2862.28
2	135	1998	United States of America	Peru	2072.6	2850.62
2	135	1999	United States of America	Peru	2064.1	2312.68
2	135	2000	United States of America	Peru	2112.9	1982.03
2	135	2001	United States of America	Peru	1969.9	1885.62
2	135	2002	United States of America	Peru	2076.7	2197.89
2	135	2003	United States of America	Peru	2572.4	2585.14
2	135	2004	United States of America	Peru	3911.8	3252.01
2	135	2005	United States of America	Peru	5395.4	2370.03
2	135	2006	United States of America	Peru	6155.1	2689.84
2	135	2007	United States of America	Peru	5488.7	3826.36
2	135	2008	United States of America	Peru	6138.1	5901.07
2	135	2009	United States of America	Peru	4412.2	4785.66
2	135	2010	United States of America	Peru	5357.1	6429.16
2	135	2011	United States of America	Peru	6536.6	8198.38
2	135	2012	United States of America	Peru	6679.9	8843.44
2	135	2013	United States of America	Peru	8413.7	9723.32
2	140	1997	United States of America	Brazil	10149.4	15777.9
2	140	1998	United States of America	Brazil	10642.3	14917.7
2	140	1999	United States of America	Brazil	11831.5	13055.9
2	140	2000	United States of America	Brazil	14393.1	14302.6
2	140	2001	United States of America	Brazil	15258.7	14342.1
2	140	2002	United States of America	Brazil	16721.9	11482.1
2	140	2003	United States of America	Brazil	18964.8	10699.2
2	140	2004	United States of America	Brazil	22733.7	12670.9
2	140	2005	United States of America	Brazil	26220.6	14137.7
2	140	2006	United States of America	Brazil	28031.2	16341.7
2	140	2007	United States of America	Brazil	27193.3	20791.3
2	140	2008	United States of America	Brazil	32072.9	28425.6
2	140	2009	United States of America	Brazil	21017.7	22340.5
2	140	2010	United States of America	Brazil	24968.6	29990.3
2	140	2011	United States of America	Brazil	32472.1	37643.6
2	140	2012	United States of America	Brazil	33227.2	35853.2
2	140	2013	United States of America	Brazil	28612.6	39902.9
2	145	1997	United States of America	Bolivia	231.8	445.23
2	145	1998	United States of America	Bolivia	233.7	627.45
2	145	1999	United States of America	Bolivia	237.9	678.17
2	145	2000	United States of America	Bolivia	189.1	454.46
2	145	2001	United States of America	Bolivia	173.2	314.35
2	145	2002	United States of America	Bolivia	166.7	310.03
2	145	2003	United States of America	Bolivia	191.7	309.87
2	145	2004	United States of America	Bolivia	273.2	261.34
2	145	2005	United States of America	Bolivia	307.6	324.03
2	145	2006	United States of America	Bolivia	377.6	346.36
2	145	2007	United States of America	Bolivia	376.9	409.68
2	145	2008	United States of America	Bolivia	526.1	553.05
2	145	2009	United States of America	Bolivia	522.5	603.97
2	145	2010	United States of America	Bolivia	692.2	713.67
2	145	2011	United States of America	Bolivia	916.7	854.63
2	145	2012	United States of America	Bolivia	1658.7	940.61
2	145	2013	United States of America	Bolivia	1298.6	1171.62
2	150	1997	United States of America	Paraguay	44.7	665.07
2	150	1998	United States of America	Paraguay	36.2	864.27
2	150	1999	United States of America	Paraguay	51.3	586.08
2	150	2000	United States of America	Paraguay	44.1	161.77
2	150	2001	United States of America	Paraguay	36.5	130.23
2	150	2002	United States of America	Paraguay	48.3	85.41
2	150	2003	United States of America	Paraguay	60.4	65.41
2	150	2004	United States of America	Paraguay	68.7	101.62
2	150	2005	United States of America	Paraguay	61.5	189.48
2	150	2006	United States of America	Paraguay	68.3	349.16
2	150	2007	United States of America	Paraguay	79.8	309.3
2	150	2008	United States of America	Paraguay	92.8	412.13
2	150	2009	United States of America	Paraguay	63.9	296.39
2	150	2010	United States of America	Paraguay	69	448.13
2	150	2011	United States of America	Paraguay	118.7	669.89
2	150	2012	United States of America	Paraguay	204.7	946.04
2	150	2013	United States of America	Paraguay	291.3	808.51
2	155	1997	United States of America	Chile	2627.1	4332.5
2	155	1998	United States of America	Chile	2811.3	4025.14
2	155	1999	United States of America	Chile	3250.3	3012.83
2	155	2000	United States of America	Chile	3601.8	3296.61
2	155	2001	United States of America	Chile	4083.1	2866.74
2	155	2002	United States of America	Chile	4350.2	2527.8
2	155	2003	United States of America	Chile	4323.1	2764.31
2	155	2004	United States of America	Chile	5421.5	3569.91
2	155	2005	United States of America	Chile	7446.4	5129.28
2	155	2006	United States of America	Chile	10291	6169.49
2	155	2007	United States of America	Chile	9783.7	7860.48
2	155	2008	United States of America	Chile	8981.2	11909.2
2	155	2009	United States of America	Chile	6620.3	7963.41
2	155	2010	United States of America	Chile	7670.9	10011.1
2	155	2011	United States of America	Chile	9728.2	15106.8
2	155	2012	United States of America	Chile	10096.5	18593.6
2	155	2013	United States of America	Chile	11193.2	16077.3
2	160	1997	United States of America	Argentina	2379.9	6067.91
2	160	1998	United States of America	Argentina	2441.1	6103.63
2	160	1999	United States of America	Argentina	2767.4	4998.45
2	160	2000	United States of America	Argentina	3316.4	4822.49
2	160	2001	United States of America	Argentina	3256.5	3781.21
2	160	2002	United States of America	Argentina	3432	1804.35
2	160	2003	United States of America	Argentina	3435	2263.94
2	160	2004	United States of America	Argentina	4067.2	3877.78
2	160	2005	United States of America	Argentina	4944.9	4523.4
2	160	2006	United States of America	Argentina	4276.9	4292.15
2	160	2007	United States of America	Argentina	4820	5342.33
2	160	2008	United States of America	Argentina	6177.8	6979.91
2	160	2009	United States of America	Argentina	4133.4	5164.31
2	160	2010	United States of America	Argentina	4008.8	6351.2
2	160	2011	United States of America	Argentina	4732.4	7894.17
2	160	2012	United States of America	Argentina	4577.6	8490.21
2	160	2013	United States of America	Argentina	4877.2	8117.81
2	165	1997	United States of America	Uruguay	240.1	433.23
2	165	1998	United States of America	Uruguay	265.6	461.07
2	165	1999	United States of America	Uruguay	205.3	378.42
2	165	2000	United States of America	Uruguay	292.8	339.35
2	165	2001	United States of America	Uruguay	240.5	273.7
2	165	2002	United States of America	Uruguay	203	230.45
2	165	2003	United States of America	Uruguay	271.2	167.49
2	165	2004	United States of America	Uruguay	622.1	223.9
2	165	2005	United States of America	Uruguay	784.2	260.85
2	165	2006	United States of America	Uruguay	547.4	530.53
2	165	2007	United States of America	Uruguay	523.5	704.55
2	165	2008	United States of America	Uruguay	259.2	982.74
2	165	2009	United States of America	Uruguay	254.3	818.84
2	165	2010	United States of America	Uruguay	248.5	1070.74
2	165	2011	United States of America	Uruguay	302.9	1382.15
2	165	2012	United States of America	Uruguay	373.1	1471.91
2	165	2013	United States of America	Uruguay	442.3	1933.03
2	200	1997	United States of America	United Kingdom	33555.6	41178.6
2	200	1998	United States of America	United Kingdom	35720.9	42696.5
2	200	1999	United States of America	United Kingdom	39852.4	41300.9
2	200	2000	United States of America	United Kingdom	43676.8	44996.5
2	200	2001	United States of America	United Kingdom	42367.2	45055.8
2	200	2002	United States of America	United Kingdom	41824.9	39899.3
2	200	2003	United States of America	United Kingdom	43763.8	39233.7
2	200	2004	United States of America	United Kingdom	47676.7	42136.5
2	200	2005	United States of America	United Kingdom	52380.3	36923.5
2	200	2006	United States of America	United Kingdom	54629.6	42728.6
2	200	2007	United States of America	United Kingdom	58095.5	47532.2
2	200	2008	United States of America	United Kingdom	59775.4	48781.9
2	200	2009	United States of America	United Kingdom	48315	40138.4
2	200	2010	United States of America	United Kingdom	50664	34946.5
2	200	2011	United States of America	United Kingdom	52156.7	44798.2
2	200	2012	United States of America	United Kingdom	55975.6	43644.8
2	200	2013	United States of America	United Kingdom	53690	34624.9
2	205	1997	United States of America	Ireland	5958.9	5848.16
2	205	1998	United States of America	Ireland	8479.3	7135.6
2	205	1999	United States of America	Ireland	11015.4	7415.6
2	205	2000	United States of America	Ireland	15825	8200.46
2	205	2001	United States of America	Ireland	18626	7606.91
2	205	2002	United States of America	Ireland	22485.1	7889.05
2	205	2003	United States of America	Ireland	25959.4	8428.29
2	205	2004	United States of America	Ireland	27568.9	8405.52
2	205	2005	United States of America	Ireland	28770.1	9466.7
2	205	2006	United States of America	Ireland	28777.6	8400.73
2	205	2007	United States of America	Ireland	30491.2	9376.37
2	205	2008	United States of America	Ireland	31709.8	9755.67
2	205	2009	United States of America	Ireland	28187.7	10480.5
2	205	2010	United States of America	Ireland	34024.7	8242.32
2	205	2011	United States of America	Ireland	39356.1	8634.62
2	205	2012	United States of America	Ireland	33436.4	8118.24
2	205	2013	United States of America	Ireland	31712.9	6433.87
2	210	1997	United States of America	Netherlands	7682.9	15582.8
2	210	1998	United States of America	Netherlands	8009.2	15782.3
2	210	1999	United States of America	Netherlands	8864	19636.8
2	210	2000	United States of America	Netherlands	9954.3	21925.5
2	210	2001	United States of America	Netherlands	9954.1	20666.3
2	210	2002	United States of America	Netherlands	10307.8	19811.9
2	210	2003	United States of America	Netherlands	11437.6	21092.9
2	210	2004	United States of America	Netherlands	13175.1	25314.8
2	210	2005	United States of America	Netherlands	15503.1	27537.2
2	210	2006	United States of America	Netherlands	18081.3	32513
2	210	2007	United States of America	Netherlands	19139.8	36016.4
2	210	2008	United States of America	Netherlands	21823.2	43572.5
2	210	2009	United States of America	Netherlands	16589.5	34383.4
2	210	2010	United States of America	Netherlands	19575.8	34823.3
2	210	2011	United States of America	Netherlands	24093.4	34510.1
2	210	2012	United States of America	Netherlands	22937.7	35661.1
2	210	2013	United States of America	Netherlands	19938.9	37101.1
2	211	1997	United States of America	Belgium	8117	12058.2
2	211	1998	United States of America	Belgium	8639	12589
2	211	1999	United States of America	Belgium	9345.3	11915.9
2	211	2000	United States of America	Belgium	10149.9	13282.8
2	211	2001	United States of America	Belgium	10383.9	12430.4
2	211	2002	United States of America	Belgium	10067.1	12606.1
2	211	2003	United States of America	Belgium	10401.3	13311
2	211	2004	United States of America	Belgium	12812.2	15678.4
2	211	2005	United States of America	Belgium	13399.1	17070.2
2	211	2006	United States of America	Belgium	14789.9	19258.7
2	211	2007	United States of America	Belgium	15677	22884.2
2	211	2008	United States of America	Belgium	17762.6	25940.1
2	211	2009	United States of America	Belgium	14025.7	20437.6
2	211	2010	United States of America	Belgium	15899.2	21468.7
2	211	2011	United States of America	Belgium	17807.8	25291.9
2	211	2012	United States of America	Belgium	17701.2	26701.1
2	211	2013	United States of America	Belgium	19425.6	30251.5
2	212	1997	United States of America	Luxembourg	255.5	532.17
2	212	1998	United States of America	Luxembourg	398	435.62
2	212	1999	United States of America	Luxembourg	336.9	980.92
2	212	2000	United States of America	Luxembourg	349.1	385.81
2	212	2001	United States of America	Luxembourg	323.9	597.08
2	212	2002	United States of America	Luxembourg	317.1	512.94
2	212	2003	United States of America	Luxembourg	280.4	288.53
2	212	2004	United States of America	Luxembourg	311	590.34
2	212	2005	United States of America	Luxembourg	410.3	699.89
2	212	2006	United States of America	Luxembourg	559.1	795
2	212	2007	United States of America	Luxembourg	553.4	987.51
2	212	2008	United States of America	Luxembourg	558.5	792.92
2	212	2009	United States of America	Luxembourg	456.8	556.67
2	212	2010	United States of America	Luxembourg	471.3	874.04
2	212	2011	United States of America	Luxembourg	515.4	1500.65
2	212	2012	United States of America	Luxembourg	565.4	2279.61
2	212	2013	United States of America	Luxembourg	668.9	2202.86
2	220	1997	United States of America	France	21346.2	23329.4
2	220	1998	United States of America	France	24745.6	25303.8
2	220	1999	United States of America	France	26656.1	25058.9
2	220	2000	United States of America	France	30084.4	24556.8
2	220	2001	United States of America	France	30984.3	24173.5
2	220	2002	United States of America	France	29030.8	22277.2
2	220	2003	United States of America	France	29902.4	21026
2	220	2004	United States of America	France	32619.3	23747.3
2	220	2005	United States of America	France	34774.3	25488.6
2	220	2006	United States of America	France	38088.6	24761.9
2	220	2007	United States of America	France	42498.1	27390.1
2	220	2008	United States of America	France	44904.9	30387.9
2	220	2009	United States of America	France	34670.8	26515.7
2	220	2010	United States of America	France	39256.7	20730.3
2	220	2011	United States of America	France	40776.3	24272.2
2	220	2012	United States of America	France	42491.8	25555.4
2	220	2013	United States of America	France	46363.2	25526.4
2	225	1997	United States of America	Switzerland	8657.4	6318.97
2	225	1998	United States of America	Switzerland	9146.9	5871.63
2	225	1999	United States of America	Switzerland	9881.6	5654.4
2	225	2000	United States of America	Switzerland	10698.5	6472.95
2	225	2001	United States of America	Switzerland	9975	5645.95
2	225	2002	United States of America	Switzerland	9785	6137.1
2	225	2003	United States of America	Switzerland	11101.4	5856.35
2	225	2004	United States of America	Switzerland	12107.3	6294.39
2	225	2005	United States of America	Switzerland	13482.5	7086.29
2	225	2006	United States of America	Switzerland	14774.2	8725.53
2	225	2007	United States of America	Switzerland	15284.9	9344.66
2	225	2008	United States of America	Switzerland	18300.5	10611.5
2	225	2009	United States of America	Switzerland	16397	8982.99
2	225	2010	United States of America	Switzerland	19571.1	9414.47
2	225	2011	United States of America	Switzerland	24932	10330.8
2	225	2012	United States of America	Switzerland	26270	11190.4
2	225	2013	United States of America	Switzerland	28870.5	12265.3
2	230	1997	United States of America	Spain	4910.7	7772.4
2	230	1998	United States of America	Spain	5111.8	7305.22
2	230	1999	United States of America	Spain	5432.3	6528.77
2	230	2000	United States of America	Spain	6048.1	6607.35
2	230	2001	United States of America	Spain	5581.5	5990.37
2	230	2002	United States of America	Spain	6063.1	5653.33
2	230	2003	United States of America	Spain	7140.6	6254.15
2	230	2004	United States of America	Spain	7931.2	7415.54
2	230	2005	United States of America	Spain	9127.8	7638.25
2	230	2006	United States of America	Spain	10401.8	8871.56
2	230	2007	United States of America	Spain	11074.6	11565.3
2	230	2008	United States of America	Spain	11573.2	14194.2
2	230	2009	United States of America	Spain	8192.1	9295.62
2	230	2010	United States of America	Spain	8884.2	9936.08
2	230	2011	United States of America	Spain	11423.7	12097.3
2	230	2012	United States of America	Spain	12221.7	9676.88
2	230	2013	United States of America	Spain	12166.5	10088.6
2	235	1997	United States of America	Portugal	1194.1	1130.55
2	235	1998	United States of America	Portugal	1327.3	1051.69
2	235	1999	United States of America	Portugal	1393	1125.75
2	235	2000	United States of America	Portugal	1650.5	1178.63
2	235	2001	United States of America	Portugal	1620.1	1423.84
2	235	2002	United States of America	Portugal	1739.7	833.62
2	235	2003	United States of America	Portugal	2045	875.01
2	235	2004	United States of America	Portugal	2332.8	1314.86
2	235	2005	United States of America	Portugal	2414.9	1335.08
2	235	2006	United States of America	Portugal	3144.8	978.18
2	235	2007	United States of America	Portugal	3174.8	1309.53
2	235	2008	United States of America	Portugal	2536.2	1521.84
2	235	2009	United States of America	Portugal	1629.3	1206.17
2	235	2010	United States of America	Portugal	2225.4	1000.84
2	235	2011	United States of America	Portugal	2677.7	1327.74
2	235	2012	United States of America	Portugal	2706.2	1034.61
2	235	2013	United States of America	Portugal	2941.4	962.4
2	255	1997	United States of America	Germany	44192.7	33784.3
2	255	1998	United States of America	Germany	51283.2	38334.4
2	255	1999	United States of America	Germany	55825.9	38756.1
2	255	2000	United States of America	Germany	59480.5	42791.4
2	255	2001	United States of America	Germany	60492.3	40710.4
2	255	2002	United States of America	Germany	63884	37802.8
2	255	2003	United States of America	Germany	69617.5	43626
2	255	2004	United States of America	Germany	79116.9	50016.6
2	255	2005	United States of America	Germany	86937.6	51367.2
2	255	2006	United States of America	Germany	91222	42440.8
2	255	2007	United States of America	Germany	96639.8	47638.6
2	255	2008	United States of America	Germany	99764.4	50498.9
2	255	2009	United States of America	Germany	72640.6	39020.7
2	255	2010	United States of America	Germany	84373.4	37777.4
2	255	2011	United States of America	Germany	100408	43646.6
2	255	2012	United States of America	Germany	110612	42585.5
2	255	2013	United States of America	Germany	116925	42490
2	290	1997	United States of America	Poland	745	1910.26
2	290	1998	United States of America	Poland	833.7	1775
2	290	1999	United States of America	Poland	862.1	1656.34
2	290	2000	United States of America	Poland	1084	2173.63
2	290	2001	United States of America	Poland	1023	1715.75
2	290	2002	United States of America	Poland	1171.5	1817.56
2	290	2003	United States of America	Poland	1420.2	1786.27
2	290	2004	United States of America	Poland	1951.9	2119.44
2	290	2005	United States of America	Poland	2074	1222.76
2	290	2006	United States of America	Poland	2376.7	1664.54
2	290	2007	United States of America	Poland	2350.4	2128.55
2	290	2008	United States of America	Poland	2723.9	2975.91
2	290	2009	United States of America	Poland	2143.3	2113.54
2	290	2010	United States of America	Poland	3106.9	2303.31
2	290	2011	United States of America	Poland	4529.2	2347.78
2	290	2012	United States of America	Poland	4787.3	2487.56
2	290	2013	United States of America	Poland	5083.2	2825.11
2	305	1997	United States of America	Austria	2452.6	3438.49
2	305	1998	United States of America	Austria	2652.3	3560.53
2	305	1999	United States of America	Austria	2950.7	2908.03
2	305	2000	United States of America	Austria	3317	2941.4
2	305	2001	United States of America	Austria	4113.1	2866.51
2	305	2002	United States of America	Austria	3938.7	2718.85
2	305	2003	United States of America	Austria	4630.8	2222.6
2	305	2004	United States of America	Austria	5979.1	2311.05
2	305	2005	United States of America	Austria	6312.4	2831.27
2	305	2006	United States of America	Austria	8526.5	3078.91
2	305	2007	United States of America	Austria	10893.4	3625.31
2	305	2008	United States of America	Austria	8676.3	3305.5
2	305	2009	United States of America	Austria	6512.2	2277.42
2	305	2010	United States of America	Austria	7005.1	2516.77
2	305	2011	United States of America	Austria	9716	3173.63
2	305	2012	United States of America	Austria	9695.1	3286.16
2	305	2013	United States of America	Austria	10144.6	3522.18
2	310	1997	United States of America	Hungary	1108.3	797.73
2	310	1998	United States of America	Hungary	1610.8	992.82
2	310	1999	United States of America	Hungary	1874.3	965.07
2	310	2000	United States of America	Hungary	2532	1223.7
2	310	2001	United States of America	Hungary	3013.3	1410.18
2	310	2002	United States of America	Hungary	2692.6	1373.19
2	310	2003	United States of America	Hungary	2759.9	1524.1
2	310	2004	United States of America	Hungary	2644	988.66
2	310	2005	United States of America	Hungary	2632.9	1095.37
2	310	2006	United States of America	Hungary	2645.4	1105.18
2	310	2007	United States of America	Hungary	2868.8	1312.31
2	310	2008	United States of America	Hungary	3191.9	1534.31
2	310	2009	United States of America	Hungary	2267.6	1228.16
2	310	2010	United States of America	Hungary	2544.3	1091.86
2	310	2011	United States of America	Hungary	2999.6	1379.12
2	310	2012	United States of America	Hungary	3281.6	1159.91
2	310	2013	United States of America	Hungary	3840.5	1162.08
2	316	1997	United States of America	Czech Republic	639.1	1142.35
2	316	1998	United States of America	Czech Republic	699.1	1185.86
2	316	1999	United States of America	Czech Republic	780.7	1222.87
2	316	2000	United States of America	Czech Republic	1090.5	1497.34
2	316	2001	United States of America	Czech Republic	1172.8	1596.32
2	316	2002	United States of America	Czech Republic	1293.2	1458.52
2	316	2003	United States of America	Czech Republic	1458.5	1753.08
2	316	2004	United States of America	Czech Republic	1842.6	2185.86
2	316	2005	United States of America	Czech Republic	2305.4	2008.33
2	316	2006	United States of America	Czech Republic	2455.6	1269.81
2	316	2007	United States of America	Czech Republic	2525.2	1539.09
2	316	2008	United States of America	Czech Republic	2666.3	1711.13
2	316	2009	United States of America	Czech Republic	1978.3	1184.07
2	316	2010	United States of America	Czech Republic	2546	1671.4
2	316	2011	United States of America	Czech Republic	3452.9	1851.53
2	316	2012	United States of America	Czech Republic	4042.5	1976.23
2	316	2013	United States of America	Czech Republic	4048.5	1924.81
2	317	1997	United States of America	Slovakia	176	398.65
2	317	1998	United States of America	Slovakia	176.8	417.99
2	317	1999	United States of America	Slovakia	186.8	320.02
2	317	2000	United States of America	Slovakia	245.9	291.99
2	317	2001	United States of America	Slovakia	250.3	313.91
2	317	2002	United States of America	Slovakia	271	387.27
2	317	2003	United States of America	Slovakia	1038.6	126.83
2	317	2004	United States of America	Slovakia	1242.1	144.87
2	317	2005	United States of America	Slovakia	993.5	269.83
2	317	2006	United States of America	Slovakia	1386.2	288.05
2	317	2007	United States of America	Slovakia	1603	314.79
2	317	2008	United States of America	Slovakia	1334	458.96
2	317	2009	United States of America	Slovakia	641.3	321.86
2	317	2010	United States of America	Slovakia	1102	287.43
2	317	2011	United States of America	Slovakia	1426.1	378.57
2	317	2012	United States of America	Slovakia	1812.9	371.69
2	317	2013	United States of America	Slovakia	1811.4	328.93
2	325	1997	United States of America	Italy	20184.3	10381.9
2	325	1998	United States of America	Italy	21914.7	10876.5
2	325	1999	United States of America	Italy	23161.1	10697.3
2	325	2000	United States of America	Italy	26000.8	12452.8
2	325	2001	United States of America	Italy	24953.5	11465.3
2	325	2002	United States of America	Italy	25418.6	11819.1
2	325	2003	United States of America	Italy	26665.1	11582.9
2	325	2004	United States of America	Italy	29408.3	12436.9
2	325	2005	United States of America	Italy	32418.9	13359.7
2	325	2006	United States of America	Italy	34107	13461.9
2	325	2007	United States of America	Italy	36471.2	14957.3
2	325	2008	United States of America	Italy	37496.4	17354.6
2	325	2009	United States of America	Italy	27280.1	13186.4
2	325	2010	United States of America	Italy	29432	12894
2	325	2011	United States of America	Italy	35093.2	16113.9
2	325	2012	United States of America	Italy	38151.5	14432.5
2	325	2013	United States of America	Italy	40035.3	13451.9
2	338	1997	United States of America	Malta	226.5	202.38
2	338	1998	United States of America	Malta	346.4	295.24
2	338	1999	United States of America	Malta	325.2	240.43
2	338	2000	United States of America	Malta	471.9	360.14
2	338	2001	United States of America	Malta	372.4	284.9
2	338	2002	United States of America	Malta	314.4	265.92
2	338	2003	United States of America	Malta	378.6	275.64
2	338	2004	United States of America	Malta	390	197.19
2	338	2005	United States of America	Malta	288.7	198.61
2	338	2006	United States of America	Malta	380.2	222.41
2	338	2007	United States of America	Malta	335.6	253.71
2	338	2008	United States of America	Malta	284.1	100.41
2	338	2009	United States of America	Malta	223.2	109.17
2	338	2010	United States of America	Malta	269.6	117.19
2	338	2011	United States of America	Malta	253.4	226
2	338	2012	United States of America	Malta	264.7	116.82
2	338	2013	United States of America	Malta	216.8	163.57
2	339	1997	United States of America	Albania	12.4	0.89447
2	339	1998	United States of America	Albania	13	2.59
2	339	1999	United States of America	Albania	9.1	4.52
2	339	2000	United States of America	Albania	8.7	15.99
2	339	2001	United States of America	Albania	7.7	14.31
2	339	2002	United States of America	Albania	6.3	25.62
2	339	2003	United States of America	Albania	4.7	18.53
2	339	2004	United States of America	Albania	12.1	34.73
2	339	2005	United States of America	Albania	39	37.57
2	339	2006	United States of America	Albania	25.1	31.35
2	339	2007	United States of America	Albania	10.1	48.35
2	339	2008	United States of America	Albania	12.4	66.95
2	339	2009	United States of America	Albania	15.8	64.58
2	339	2010	United States of America	Albania	32.2	70.83
2	339	2011	United States of America	Albania	28	77.53
2	339	2012	United States of America	Albania	9.59	105.93
2	339	2013	United States of America	Albania	23.4	81.95
2	341	2007	United States of America	Montenegro	5.5	51.78
2	341	2008	United States of America	Montenegro	0.4	82.06
2	341	2009	United States of America	Montenegro	16.7	24.53
2	341	2010	United States of America	Montenegro	4.2	20.61
2	341	2011	United States of America	Montenegro	4.3	19.57
2	341	2012	United States of America	Montenegro	3.7	17.73
2	341	2013	United States of America	Montenegro	2	20.4
2	343	1997	United States of America	Macedonia	154.7	83.45
2	343	1998	United States of America	Macedonia	163.4	101.64
2	343	1999	United States of America	Macedonia	145.4	72.29
2	343	2000	United States of America	Macedonia	146.7	83.33
2	343	2001	United States of America	Macedonia	116.9	51.54
2	343	2002	United States of America	Macedonia	78.5	58.78
2	343	2003	United States of America	Macedonia	64.5	56.79
2	343	2004	United States of America	Macedonia	83	48.31
2	343	2005	United States of America	Macedonia	50.5	45.23
2	343	2006	United States of America	Macedonia	44.9	41.1
2	343	2007	United States of America	Macedonia	76.7	78.7
2	343	2008	United States of America	Macedonia	80.2	99.47
2	343	2009	United States of America	Macedonia	46.3	111.29
2	343	2010	United States of America	Macedonia	38.8	103.14
2	343	2011	United States of America	Macedonia	55.1	41.03
2	343	2012	United States of America	Macedonia	89.9	23.1
2	343	2013	United States of America	Macedonia	64.2	62.26
2	344	1997	United States of America	Croatia	87.1	266.47
2	344	1998	United States of America	Croatia	76.1	277.73
2	344	1999	United States of America	Croatia	116.5	242.05
2	344	2000	United States of America	Croatia	143.8	247.49
2	344	2001	United States of America	Croatia	147.8	297.35
2	344	2002	United States of America	Croatia	149.9	311.59
2	344	2003	United States of America	Croatia	186.2	368.57
2	344	2004	United States of America	Croatia	300.1	362.68
2	344	2005	United States of America	Croatia	372.6	401.6
2	344	2006	United States of America	Croatia	360.8	372.06
2	344	2007	United States of America	Croatia	341.9	494.23
2	344	2008	United States of America	Croatia	281.8	632.41
2	344	2009	United States of America	Croatia	261.5	542.23
2	344	2010	United States of America	Croatia	350.1	435.35
2	344	2011	United States of America	Croatia	458.5	523.98
2	344	2012	United States of America	Croatia	463.3	464.4
2	344	2013	United States of America	Croatia	430.9	369.99
2	345	1997	United States of America	Yugoslavia	11.3	53.9
2	345	1998	United States of America	Yugoslavia	13.8	81.4
2	345	1999	United States of America	Yugoslavia	6	64.02
2	345	2000	United States of America	Yugoslavia	3.7	37.62
2	345	2001	United States of America	Yugoslavia	6.1	60.72
2	345	2002	United States of America	Yugoslavia	10.5	85.91
2	345	2003	United States of America	Yugoslavia	15.8	55
2	345	2004	United States of America	Yugoslavia	97.7	157.19
2	345	2005	United States of America	Yugoslavia	59.8	145.31
2	345	2006	United States of America	Yugoslavia	43.4	274.66
2	345	2007	United States of America	Yugoslavia	60.8	376.87
2	345	2008	United States of America	Yugoslavia	74.2	504.52
2	345	2009	United States of America	Yugoslavia	64.2	358.34
2	345	2010	United States of America	Yugoslavia	168.3	257.21
2	345	2011	United States of America	Yugoslavia	137.8	289.42
2	345	2012	United States of America	Yugoslavia	149.9	317.83
2	345	2013	United States of America	Yugoslavia	530.5	308.7
2	346	1997	United States of America	Bosnia and Herzegovina	8.9	112.53
2	346	1998	United States of America	Bosnia and Herzegovina	7.9	44.11
2	346	1999	United States of America	Bosnia and Herzegovina	15.5	48.51
2	346	2000	United States of America	Bosnia and Herzegovina	19	46.75
2	346	2001	United States of America	Bosnia and Herzegovina	12.6	47.3
2	346	2002	United States of America	Bosnia and Herzegovina	16.9	35.09
2	346	2003	United States of America	Bosnia and Herzegovina	12.6	23.21
2	346	2004	United States of America	Bosnia and Herzegovina	12.3	30.36
2	346	2005	United States of America	Bosnia and Herzegovina	72.7	19.36
2	346	2006	United States of America	Bosnia and Herzegovina	27	56.54
2	346	2007	United States of America	Bosnia and Herzegovina	26.5	22.22
2	346	2008	United States of America	Bosnia and Herzegovina	28	37.51
2	346	2009	United States of America	Bosnia and Herzegovina	26.2	23.32
2	346	2010	United States of America	Bosnia and Herzegovina	26.9	28.82
2	346	2011	United States of America	Bosnia and Herzegovina	51.8	23.54
2	346	2012	United States of America	Bosnia and Herzegovina	53.3	17.38
2	346	2013	United States of America	Bosnia and Herzegovina	59.6	42.13
2	347	2009	United States of America	Kosovo	0.3	5
2	347	2010	United States of America	Kosovo	-9	11.2
2	347	2011	United States of America	Kosovo	0.2	15.2
2	347	2012	United States of America	Kosovo	0.2	20.8
2	347	2013	United States of America	Kosovo	0.5	14.5
2	349	1997	United States of America	Slovenia	288.7	284.56
2	349	1998	United States of America	Slovenia	300.3	296.11
2	349	1999	United States of America	Slovenia	292.6	293.81
2	349	2000	United States of America	Slovenia	332.6	299.62
2	349	2001	United States of America	Slovenia	301.4	296.98
2	349	2002	United States of America	Slovenia	321.5	314.5
2	349	2003	United States of America	Slovenia	498.3	334.99
2	349	2004	United States of America	Slovenia	532.5	210.98
2	349	2005	United States of America	Slovenia	430.3	185.33
2	349	2006	United States of America	Slovenia	505.9	249.34
2	349	2007	United States of America	Slovenia	507.3	385.22
2	349	2008	United States of America	Slovenia	486.6	630.92
2	349	2009	United States of America	Slovenia	400.5	453.91
2	349	2010	United States of America	Slovenia	481.9	386.41
2	349	2011	United States of America	Slovenia	564	706.44
2	349	2012	United States of America	Slovenia	580	395.52
2	349	2013	United States of America	Slovenia	599	606.75
2	350	1997	United States of America	Greece	498.1	923.99
2	350	1998	United States of America	Greece	515.4	1137.5
2	350	1999	United States of America	Greece	610.4	1518.03
2	350	2000	United States of America	Greece	656.6	907.08
2	350	2001	United States of America	Greece	554.6	992.39
2	350	2002	United States of America	Greece	601.5	1477.69
2	350	2003	United States of America	Greece	671.8	2281.75
2	350	2004	United States of America	Greece	810.8	2335.09
2	350	2005	United States of America	Greece	1004.9	1911.87
2	350	2006	United States of America	Greece	1070.1	1138.65
2	350	2007	United States of America	Greece	1296.9	1731.01
2	350	2008	United States of America	Greece	1090.4	2359.98
2	350	2009	United States of America	Greece	887.7	1915.92
2	350	2010	United States of America	Greece	845.8	1209.85
2	350	2011	United States of America	Greece	911.1	992.39
2	350	2012	United States of America	Greece	1051.9	585.19
2	350	2013	United States of America	Greece	1022.1	545.05
2	352	1997	United States of America	Cyprus	17.5	700.92
2	352	1998	United States of America	Cyprus	34.8	458.53
2	352	1999	United States of America	Cyprus	35.2	389.9
2	352	2000	United States of America	Cyprus	24.9	400.5
2	352	2001	United States of America	Cyprus	36.4	468.65
2	352	2002	United States of America	Cyprus	27.3	199.76
2	352	2003	United States of America	Cyprus	26	186.65
2	352	2004	United States of America	Cyprus	27.2	131.18
2	352	2005	United States of America	Cyprus	32.3	98.1
2	352	2006	United States of America	Cyprus	54.8	105.13
2	352	2007	United States of America	Cyprus	17.6	105.23
2	352	2008	United States of America	Cyprus	14.9	183.07
2	352	2009	United States of America	Cyprus	53.5	118.11
2	352	2010	United States of America	Cyprus	11.7	113.57
2	352	2011	United States of America	Cyprus	22	202.3
2	352	2012	United States of America	Cyprus	30.4	90.62
2	352	2013	United States of America	Cyprus	45	56.41
2	355	1997	United States of America	Bulgaria	185	128.41
2	355	1998	United States of America	Bulgaria	232.2	206.14
2	355	1999	United States of America	Bulgaria	206.4	173.56
2	355	2000	United States of America	Bulgaria	249.5	190.64
2	355	2001	United States of America	Bulgaria	367.2	190.61
2	355	2002	United States of America	Bulgaria	366.2	171.34
2	355	2003	United States of America	Bulgaria	477.9	272.83
2	355	2004	United States of America	Bulgaria	545.7	325.65
2	355	2005	United States of America	Bulgaria	493	465.81
2	355	2006	United States of America	Bulgaria	495.4	467.71
2	355	2007	United States of America	Bulgaria	453.2	328.85
2	355	2008	United States of America	Bulgaria	416.8	397.17
2	355	2009	United States of America	Bulgaria	240.9	197.54
2	355	2010	United States of America	Bulgaria	273.7	171.58
2	355	2011	United States of America	Bulgaria	433.6	270.91
2	355	2012	United States of America	Bulgaria	520.2	216.59
2	355	2013	United States of America	Bulgaria	549.1	254.49
2	359	1997	United States of America	Moldova	55.2	40.81
2	359	1998	United States of America	Moldova	120.3	31.15
2	359	1999	United States of America	Moldova	102.5	22.28
2	359	2000	United States of America	Moldova	122.2	48.21
2	359	2001	United States of America	Moldova	74.4	28.06
2	359	2002	United States of America	Moldova	41.8	48.05
2	359	2003	United States of America	Moldova	45.6	34.59
2	359	2004	United States of America	Moldova	53.3	29.38
2	359	2005	United States of America	Moldova	53.4	40.76
2	359	2006	United States of America	Moldova	39.2	35.86
2	359	2007	United States of America	Moldova	24.8	46.83
2	359	2008	United States of America	Moldova	13.3	93.31
2	359	2009	United States of America	Moldova	8.8	44.98
2	359	2010	United States of America	Moldova	13.3	61.83
2	359	2011	United States of America	Moldova	17.3	79.7
2	359	2012	United States of America	Moldova	27.1	79.1
2	359	2013	United States of America	Moldova	37.4	73.58
2	360	1997	United States of America	Romania	428.5	440.4
2	360	1998	United States of America	Romania	420.1	499.03
2	360	1999	United States of America	Romania	455.3	370.34
2	360	2000	United States of America	Romania	491.5	391.05
2	360	2001	United States of America	Romania	555.2	490.7
2	360	2002	United States of America	Romania	744.5	535.71
2	360	2003	United States of America	Romania	785.1	554.1
2	360	2004	United States of America	Romania	918.9	934.96
2	360	2005	United States of America	Romania	1310.3	1122.31
2	360	2006	United States of America	Romania	1194	1263.99
2	360	2007	United States of America	Romania	1124.6	944.34
2	360	2008	United States of America	Romania	1172.6	1206.42
2	360	2009	United States of America	Romania	772.2	714.17
2	360	2010	United States of America	Romania	1060	663.16
2	360	2011	United States of America	Romania	1502.3	837.37
2	360	2012	United States of America	Romania	1689.3	1001.16
2	360	2013	United States of America	Romania	1780	798.01
2	365	1997	United States of America	Russia	4523.6	4061.37
2	365	1998	United States of America	Russia	6008.4	4051.7
2	365	1999	United States of America	Russia	6093.8	2386.61
2	365	2000	United States of America	Russia	7830	2703.25
2	365	2001	United States of America	Russia	6531.6	3198.62
2	365	2002	United States of America	Russia	7145.6	2922.95
2	365	2003	United States of America	Russia	9084.9	2930.97
2	365	2004	United States of America	Russia	12560.3	3205.26
2	365	2005	United States of America	Russia	16150	4571.12
2	365	2006	United States of America	Russia	20731.1	6417.45
2	365	2007	United States of America	Russia	20221.1	9501.65
2	365	2008	United States of America	Russia	27932.2	13804.5
2	365	2009	United States of America	Russia	18994.2	8645.44
2	365	2010	United States of America	Russia	26534	9842.29
2	365	2011	United States of America	Russia	35511.4	11109.6
2	365	2012	United States of America	Russia	30138	15503.4
2	365	2013	United States of America	Russia	27732.2	16717.7
2	366	1997	United States of America	Estonia	85.7	164.5
2	366	1998	United States of America	Estonia	138.4	219.79
2	366	1999	United States of America	Estonia	240.1	182.23
2	366	2000	United States of America	Estonia	593.3	120.6
2	366	2001	United States of America	Estonia	258.6	122.14
2	366	2002	United States of America	Estonia	173.9	166.62
2	366	2003	United States of America	Estonia	195.2	232.15
2	366	2004	United States of America	Estonia	433.1	98.31
2	366	2005	United States of America	Estonia	547.3	153.86
2	366	2006	United States of America	Estonia	560.1	156.1
2	366	2007	United States of America	Estonia	311.2	183.68
2	366	2008	United States of America	Estonia	407.7	169.66
2	366	2009	United States of America	Estonia	168.9	128.6
2	366	2010	United States of America	Estonia	614.2	107
2	366	2011	United States of America	Estonia	997.2	143.61
2	366	2012	United States of America	Estonia	521.8	120.83
2	366	2013	United States of America	Estonia	435.7	150.72
2	367	1997	United States of America	Latvia	162.7	63.96
2	367	1998	United States of America	Latvia	125.8	65.27
2	367	1999	United States of America	Latvia	239.4	59.93
2	367	2000	United States of America	Latvia	259.5	63.31
2	367	2001	United States of America	Latvia	160	64.68
2	367	2002	United States of America	Latvia	209.9	63.53
2	367	2003	United States of America	Latvia	402.2	91.26
2	367	2004	United States of America	Latvia	393.7	92.51
2	367	2005	United States of America	Latvia	386.1	92.01
2	367	2006	United States of America	Latvia	316.6	107
2	367	2007	United States of America	Latvia	354.7	174.46
2	367	2008	United States of America	Latvia	242.1	154.8
2	367	2009	United States of America	Latvia	151.8	81.04
2	367	2010	United States of America	Latvia	206.8	60.81
2	367	2011	United States of America	Latvia	374.6	104.93
2	367	2012	United States of America	Latvia	255.3	119.48
2	367	2013	United States of America	Latvia	286.7	107.57
2	368	1997	United States of America	Lithuania	89.7	163.76
2	368	1998	United States of America	Lithuania	88.1	165.57
2	368	1999	United States of America	Lithuania	101.6	184.7
2	368	2000	United States of America	Lithuania	148.3	129.99
2	368	2001	United States of America	Lithuania	181.8	194.18
2	368	2002	United States of America	Lithuania	319.9	219.24
2	368	2003	United States of America	Lithuania	378.1	291.16
2	368	2004	United States of America	Lithuania	526.1	195.52
2	368	2005	United States of America	Lithuania	684.4	305.45
2	368	2006	United States of America	Lithuania	611.2	313.89
2	368	2007	United States of America	Lithuania	495.8	538.79
2	368	2008	United States of America	Lithuania	795.8	544.41
2	368	2009	United States of America	Lithuania	619.6	203.43
2	368	2010	United States of America	Lithuania	664.9	153.82
2	368	2011	United States of America	Lithuania	1093.6	274.46
2	368	2012	United States of America	Lithuania	1225.1	232.19
2	368	2013	United States of America	Lithuania	1588	309
2	369	1997	United States of America	Ukraine	469.7	650.9
2	369	1998	United States of America	Ukraine	585.5	590.3
2	369	1999	United States of America	Ukraine	602.1	401.7
2	369	2000	United States of America	Ukraine	946.7	360.5
2	369	2001	United States of America	Ukraine	765.3	457.92
2	369	2002	United States of America	Ukraine	457.5	473.22
2	369	2003	United States of America	Ukraine	310.4	498.85
2	369	2004	United States of America	Ukraine	934.9	571.19
2	369	2005	United States of America	Ukraine	1225.8	709.99
2	369	2006	United States of America	Ukraine	1764.6	879.77
2	369	2007	United States of America	Ukraine	1319.4	1400.94
2	369	2008	United States of America	Ukraine	2490.5	2813.17
2	369	2009	United States of America	Ukraine	513.8	1289.33
2	369	2010	United States of America	Ukraine	1135.6	1772.98
2	369	2011	United States of America	Ukraine	1530.8	2600.77
2	369	2012	United States of America	Ukraine	1409.3	2914.61
2	369	2013	United States of America	Ukraine	1085	2770.64
2	370	1997	United States of America	Belarus	70.2	138.06
2	370	1998	United States of America	Belarus	112.7	124.55
2	370	1999	United States of America	Belarus	99.7	129.56
2	370	2000	United States of America	Belarus	114.8	138.68
2	370	2001	United States of America	Belarus	118.1	131.63
2	370	2002	United States of America	Belarus	137	103.33
2	370	2003	United States of America	Belarus	237.1	150.2
2	370	2004	United States of America	Belarus	375.3	195.79
2	370	2005	United States of America	Belarus	381.1	232.26
2	370	2006	United States of America	Belarus	584.8	284.09
2	370	2007	United States of America	Belarus	1101	392.42
2	370	2008	United States of America	Belarus	1118.7	484.59
2	370	2009	United States of America	Belarus	596.1	431.55
2	370	2010	United States of America	Belarus	181.6	422.86
2	370	2011	United States of America	Belarus	374.4	558.23
2	370	2012	United States of America	Belarus	159.3	637.35
2	370	2013	United States of America	Belarus	111.7	590.59
2	371	1997	United States of America	Armenia	6.4	116.09
2	371	1998	United States of America	Armenia	17.2	96.3
2	371	1999	United States of America	Armenia	15.4	85.67
2	371	2000	United States of America	Armenia	23.6	102.68
2	371	2001	United States of America	Armenia	34.3	84.2
2	371	2002	United States of America	Armenia	31.8	54.15
2	371	2003	United States of America	Armenia	38.7	90.97
2	371	2004	United States of America	Armenia	47.7	89.12
2	371	2005	United States of America	Armenia	46.8	111.49
2	371	2006	United States of America	Armenia	48	106.31
2	371	2007	United States of America	Armenia	34	145.75
2	371	2008	United States of America	Armenia	43.5	218.93
2	371	2009	United States of America	Armenia	79.1	121.11
2	371	2010	United States of America	Armenia	78.9	111.25
2	371	2011	United States of America	Armenia	96.6	147.61
2	371	2012	United States of America	Armenia	93.1	144.03
2	371	2013	United States of America	Armenia	106.8	137.89
2	372	1997	United States of America	Georgia	7.5	123.08
2	372	1998	United States of America	Georgia	15.3	150.15
2	372	1999	United States of America	Georgia	17.9	73.04
2	372	2000	United States of America	Georgia	34.2	69.6
2	372	2001	United States of America	Georgia	34.8	63.99
2	372	2002	United States of America	Georgia	18.8	68.04
2	372	2003	United States of America	Georgia	60	90.77
2	372	2004	United States of America	Georgia	83.9	110.91
2	372	2005	United States of America	Georgia	206.1	148.31
2	372	2006	United States of America	Georgia	117.6	129.76
2	372	2007	United States of America	Georgia	200.3	203.89
2	372	2008	United States of America	Georgia	243.8	358.16
2	372	2009	United States of America	Georgia	71.7	223.73
2	372	2010	United States of America	Georgia	201.1	180.95
2	372	2011	United States of America	Georgia	185.2	245.91
2	372	2012	United States of America	Georgia	238.4	213.22
2	372	2013	United States of America	Georgia	175.8	254.44
2	373	1997	United States of America	Azerbaijan	6.3	22.14
2	373	1998	United States of America	Azerbaijan	5.5	39.84
2	373	1999	United States of America	Azerbaijan	10.8	82.96
2	373	2000	United States of America	Azerbaijan	19.6	117.71
2	373	2001	United States of America	Azerbaijan	24.7	230.93
2	373	2002	United States of America	Azerbaijan	36.6	98.7
2	373	2003	United States of America	Azerbaijan	13	132.62
2	373	2004	United States of America	Azerbaijan	47.1	131.89
2	373	2005	United States of America	Azerbaijan	49.8	141.28
2	373	2006	United States of America	Azerbaijan	741.5	197.99
2	373	2007	United States of America	Azerbaijan	1942.3	269.09
2	373	2008	United States of America	Azerbaijan	4488.6	267.53
2	373	2009	United States of America	Azerbaijan	2027.8	260.56
2	373	2010	United States of America	Azerbaijan	2041.3	206.34
2	373	2011	United States of America	Azerbaijan	2472.3	630.5
2	373	2012	United States of America	Azerbaijan	1119.6	715.82
2	373	2013	United States of America	Azerbaijan	1166.5	376.76
2	375	1997	United States of America	Finland	2527.8	2211.98
2	375	1998	United States of America	Finland	2746.9	2602.68
2	375	1999	United States of America	Finland	3015.7	1823.74
2	375	2000	United States of America	Finland	3293.6	1643.43
2	375	2001	United States of America	Finland	3529.6	1371.76
2	375	2002	United States of America	Finland	3607.4	1240.29
2	375	2003	United States of America	Finland	3778.2	1560.66
2	375	2004	United States of America	Finland	4092.1	1677.17
2	375	2005	United States of America	Finland	4531.3	1633.88
2	375	2006	United States of America	Finland	5176.1	1738.23
2	375	2007	United States of America	Finland	5500.7	1829.95
2	375	2008	United States of America	Finland	6143	1849.46
2	375	2009	United States of America	Finland	4134.6	1308.94
2	375	2010	United States of America	Finland	4033.3	1387.19
2	375	2011	United States of America	Finland	4585.1	1985.32
2	375	2012	United States of America	Finland	5317.7	1631.1
2	375	2013	United States of America	Finland	4849.9	1683.44
2	380	1997	United States of America	Sweden	7532.5	3903.46
2	380	1998	United States of America	Sweden	8075.6	3990.51
2	380	1999	United States of America	Sweden	8226	3979.3
2	380	2000	United States of America	Sweden	9718.2	4889.56
2	380	2001	United States of America	Sweden	9128.2	3449.83
2	380	2002	United States of America	Sweden	9551.9	3274.73
2	380	2003	United States of America	Sweden	11450.9	3252.65
2	380	2004	United States of America	Sweden	13097	3493.68
2	380	2005	United States of America	Sweden	14228.3	4009.9
2	380	2006	United States of America	Sweden	14230	4431.26
2	380	2007	United States of America	Sweden	13400.8	4767.76
2	380	2008	United States of America	Sweden	12836.6	5321.01
2	380	2009	United States of America	Sweden	8405.8	4547.28
2	380	2010	United States of America	Sweden	10865.5	4542.42
2	380	2011	United States of America	Sweden	11801.7	5305.74
2	380	2012	United States of America	Sweden	10490.7	5224.6
2	380	2013	United States of America	Sweden	9440.7	4124.96
2	385	1997	United States of America	Norway	3924.7	2380.16
2	385	1998	United States of America	Norway	3038.1	2694.4
2	385	1999	United States of America	Norway	4074.8	2465.35
2	385	2000	United States of America	Norway	5772.4	2175.89
2	385	2001	United States of America	Norway	5472.1	2195.93
2	385	2002	United States of America	Norway	6075.3	2105.31
2	385	2003	United States of America	Norway	5470.4	2063.96
2	385	2004	United States of America	Norway	6856.8	2358.53
2	385	2005	United States of America	Norway	7112.1	2850.44
2	385	2006	United States of America	Norway	7380.3	3431.6
2	385	2007	United States of America	Norway	7589.7	3875.46
2	385	2008	United States of America	Norway	7603.9	4813.76
2	385	2009	United States of America	Norway	5890.3	4076.83
2	385	2010	United States of America	Norway	7194.6	4266.76
2	385	2011	United States of America	Norway	8562.8	4892.39
2	385	2012	United States of America	Norway	6754.2	4724.69
2	385	2013	United States of America	Norway	5709.2	5298.58
2	390	1997	United States of America	Denmark	2225	2242.96
2	390	1998	United States of America	Denmark	2481.8	2308.76
2	390	1999	United States of America	Denmark	2896.8	2018.14
2	390	2000	United States of America	Denmark	3089.8	1939.78
2	390	2001	United States of America	Denmark	3524.1	1964.76
2	390	2002	United States of America	Denmark	3345.7	1910.47
2	390	2003	United States of America	Denmark	3853.8	1827.72
2	390	2004	United States of America	Denmark	4019.5	2265.09
2	390	2005	United States of America	Denmark	5303.4	2064.45
2	390	2006	United States of America	Denmark	5707.4	2487.67
2	390	2007	United States of America	Denmark	6233.2	3184.67
2	390	2008	United States of America	Denmark	6593.7	3349.77
2	390	2009	United States of America	Denmark	5699.4	2682.3
2	390	2010	United States of America	Denmark	6140.1	2402.16
2	390	2011	United States of America	Denmark	6909.5	2521.09
2	390	2012	United States of America	Denmark	6894.3	2271.21
2	390	2013	United States of America	Denmark	6627.7	1966.95
2	395	1997	United States of America	Iceland	245.4	197.24
2	395	1998	United States of America	Iceland	283.8	258.42
2	395	1999	United States of America	Iceland	322.5	274
2	395	2000	United States of America	Iceland	281.8	285.32
2	395	2001	United States of America	Iceland	245.8	259.63
2	395	2002	United States of America	Iceland	309.7	247.1
2	395	2003	United States of America	Iceland	297.2	211.67
2	395	2004	United States of America	Iceland	290.2	373.78
2	395	2005	United States of America	Iceland	281.8	440.44
2	395	2006	United States of America	Iceland	262	783.21
2	395	2007	United States of America	Iceland	217.1	905.66
2	395	2008	United States of America	Iceland	252.6	496.09
2	395	2009	United States of America	Iceland	189.7	250.05
2	395	2010	United States of America	Iceland	210.8	320.03
2	395	2011	United States of America	Iceland	227.2	525.15
2	395	2012	United States of America	Iceland	300	487.04
2	395	2013	United States of America	Iceland	311.4	484.08
2	402	1997	United States of America	Cape Verde	0.4	23.02
2	402	1998	United States of America	Cape Verde	0.1	13.17
2	402	1999	United States of America	Cape Verde	0.0867186	13.75
2	402	2000	United States of America	Cape Verde	4.7	10.66
2	402	2001	United States of America	Cape Verde	1.7	8
2	402	2002	United States of America	Cape Verde	1.9	11.68
2	402	2003	United States of America	Cape Verde	5.9	15.02
2	402	2004	United States of America	Cape Verde	3.9	59.11
2	402	2005	United States of America	Cape Verde	2.6	13.21
2	402	2006	United States of America	Cape Verde	0.9	10.73
2	402	2007	United States of America	Cape Verde	2.2	11.56
2	402	2008	United States of America	Cape Verde	0.3	7.96
2	402	2009	United States of America	Cape Verde	0.7	13.14
2	402	2010	United States of America	Cape Verde	1.4	13.15
2	402	2011	United States of America	Cape Verde	1.6	12.54
2	402	2012	United States of America	Cape Verde	4.2	8.58
2	402	2013	United States of America	Cape Verde	2.3	10.01
2	403	1997	United States of America	Sao Tome and Principe	0.2	14.3
2	403	1998	United States of America	Sao Tome and Principe	0.7	10.23
2	403	1999	United States of America	Sao Tome and Principe	1.1	0.33
2	403	2000	United States of America	Sao Tome and Principe	0.5	0.99
2	403	2001	United States of America	Sao Tome and Principe	0.3	11.77
2	403	2002	United States of America	Sao Tome and Principe	0.3	2.09
2	403	2003	United States of America	Sao Tome and Principe	-9	1.65
2	403	2004	United States of America	Sao Tome and Principe	-9	3.96
2	403	2005	United States of America	Sao Tome and Principe	0.2	11.11
2	403	2006	United States of America	Sao Tome and Principe	-9	4.07
2	403	2007	United States of America	Sao Tome and Principe	0.5	9.35
2	403	2008	United States of America	Sao Tome and Principe	-9	3.85
2	403	2009	United States of America	Sao Tome and Principe	0.2	4.4
2	403	2010	United States of America	Sao Tome and Principe	0.2	1.54
2	403	2011	United States of America	Sao Tome and Principe	0.9	6.6
2	403	2012	United States of America	Sao Tome and Principe	0.5	0.88
2	403	2013	United States of America	Sao Tome and Principe	0.1	2.2
2	404	1997	United States of America	Guinea-Bissau	0.1	2.86
2	404	1998	United States of America	Guinea-Bissau	0.1	1.1
2	404	1999	United States of America	Guinea-Bissau	0.1	0.99
2	404	2000	United States of America	Guinea-Bissau	0.5	0.66
2	404	2001	United States of America	Guinea-Bissau	-9	0.88
2	404	2002	United States of America	Guinea-Bissau	-9	2.64
2	404	2003	United States of America	Guinea-Bissau	2.1	1.32
2	404	2004	United States of America	Guinea-Bissau	28.2	1.32
2	404	2005	United States of America	Guinea-Bissau	0.2	2.42
2	404	2006	United States of America	Guinea-Bissau	0.5	6.27
2	404	2007	United States of America	Guinea-Bissau	-9	7.48
2	404	2008	United States of America	Guinea-Bissau	0.1	2.31
2	404	2009	United States of America	Guinea-Bissau	-9	1.76
2	404	2010	United States of America	Guinea-Bissau	0.8	4.73
2	404	2011	United States of America	Guinea-Bissau	0.2	13.09
2	404	2012	United States of America	Guinea-Bissau	0.1	25.52
2	404	2013	United States of America	Guinea-Bissau	3.2	7.15
2	411	1997	United States of America	Equatorial Guinea	33	51.81
2	411	1998	United States of America	Equatorial Guinea	73.4	95.37
2	411	1999	United States of America	Equatorial Guinea	45.3	248.16
2	411	2000	United States of America	Equatorial Guinea	157	101.75
2	411	2001	United States of America	Equatorial Guinea	477.1	88.33
2	411	2002	United States of America	Equatorial Guinea	553.6	119.57
2	411	2003	United States of America	Equatorial Guinea	962.9	370.04
2	411	2004	United States of America	Equatorial Guinea	1259	236.83
2	411	2005	United States of America	Equatorial Guinea	1675.3	274.01
2	411	2006	United States of America	Equatorial Guinea	1825.3	606.76
2	411	2007	United States of America	Equatorial Guinea	1861.9	260.04
2	411	2008	United States of America	Equatorial Guinea	3495.1	202.84
2	411	2009	United States of America	Equatorial Guinea	2587	336.6
2	411	2010	United States of America	Equatorial Guinea	2291.6	298.98
2	411	2011	United States of America	Equatorial Guinea	1223.4	315.15
2	411	2012	United States of America	Equatorial Guinea	1746.5	252.67
2	411	2013	United States of America	Equatorial Guinea	928.8	831.49
2	420	1997	United States of America	Gambia	2.8	16.78
2	420	1998	United States of America	Gambia	2.1	10.34
2	420	1999	United States of America	Gambia	0.3	9.59
2	420	2000	United States of America	Gambia	0.3	8.25
2	420	2001	United States of America	Gambia	0.6	9.35
2	420	2002	United States of America	Gambia	0.3	10.45
2	420	2003	United States of America	Gambia	-9	29.26
2	420	2004	United States of America	Gambia	0.5	25.41
2	420	2005	United States of America	Gambia	0.3	33.55
2	420	2006	United States of America	Gambia	0.2	23.32
2	420	2007	United States of America	Gambia	0.1	22
2	420	2008	United States of America	Gambia	0.6	31.57
2	420	2009	United States of America	Gambia	1.3	37.18
2	420	2010	United States of America	Gambia	4.1	32.34
2	420	2011	United States of America	Gambia	-9	32.34
2	420	2012	United States of America	Gambia	0.2	29.92
2	420	2013	United States of America	Gambia	1.6	38.94
2	432	1997	United States of America	Mali	4.1	28.82
2	432	1998	United States of America	Mali	3.9	27.83
2	432	1999	United States of America	Mali	9.1	33
2	432	2000	United States of America	Mali	9.8	38.06
2	432	2001	United States of America	Mali	6.5	35.86
2	432	2002	United States of America	Mali	2.7	12.21
2	432	2003	United States of America	Mali	2.7	34.32
2	432	2004	United States of America	Mali	3.8	47.41
2	432	2005	United States of America	Mali	3.9	35.53
2	432	2006	United States of America	Mali	8.2	47.63
2	432	2007	United States of America	Mali	10	35.09
2	432	2008	United States of America	Mali	5.1	33.99
2	432	2009	United States of America	Mali	3.7	40.48
2	432	2010	United States of America	Mali	6.5	41.03
2	432	2011	United States of America	Mali	4.2	60.5
2	432	2012	United States of America	Mali	3.7	65.67
2	432	2013	United States of America	Mali	3.9	54.89
2	433	1997	United States of America	Senegal	7.3	58.39
2	433	1998	United States of America	Senegal	5.8	86.25
2	433	1999	United States of America	Senegal	9.3	65.3
2	433	2000	United States of America	Senegal	4.7	56.54
2	433	2001	United States of America	Senegal	104.4	72
2	433	2002	United States of America	Senegal	4.1	106.1
2	433	2003	United States of America	Senegal	5	84.47
2	433	2004	United States of America	Senegal	3.4	92.97
2	433	2005	United States of America	Senegal	4	134.39
2	433	2006	United States of America	Senegal	22.2	108.34
2	433	2007	United States of America	Senegal	21.3	105.11
2	433	2008	United States of America	Senegal	18.6	128.96
2	433	2009	United States of America	Senegal	7.5	136.41
2	433	2010	United States of America	Senegal	5.5	118.47
2	433	2011	United States of America	Senegal	7.3	258.83
2	433	2012	United States of America	Senegal	17.7	168.46
2	433	2013	United States of America	Senegal	17.9	178.6
2	434	1997	United States of America	Benin	9.1	45.73
2	434	1998	United States of America	Benin	4.2	42.49
2	434	1999	United States of America	Benin	14.5	42.8
2	434	2000	United States of America	Benin	9.8	22.92
2	434	2001	United States of America	Benin	1.2	29.69
2	434	2002	United States of America	Benin	0.8	20.9
2	434	2003	United States of America	Benin	0.7	24.88
2	434	2004	United States of America	Benin	1.4	9.75
2	434	2005	United States of America	Benin	0.5	18.23
2	434	2006	United States of America	Benin	0.6	127.16
2	434	2007	United States of America	Benin	5	318.23
2	434	2008	United States of America	Benin	32.8	930.93
2	434	2009	United States of America	Benin	0.5	438.13
2	434	2010	United States of America	Benin	0.1	512.16
2	434	2011	United States of America	Benin	1.8	682.77
2	434	2012	United States of America	Benin	2.8	632.72
2	434	2013	United States of America	Benin	3.1	668.14
2	435	1997	United States of America	Mauritania	0.3	20.02
2	435	1998	United States of America	Mauritania	0.4	21.34
2	435	1999	United States of America	Mauritania	0.7	28.38
2	435	2000	United States of America	Mauritania	0.4	16.83
2	435	2001	United States of America	Mauritania	0.3	28.05
2	435	2002	United States of America	Mauritania	1	25.08
2	435	2003	United States of America	Mauritania	0.9	38.5
2	435	2004	United States of America	Mauritania	7.5	85.25
2	435	2005	United States of America	Mauritania	0.9	94.38
2	435	2006	United States of America	Mauritania	53.7	99.33
2	435	2007	United States of America	Mauritania	0.6	112.75
2	435	2008	United States of America	Mauritania	48.3	117.26
2	435	2009	United States of America	Mauritania	36.6	61.71
2	435	2010	United States of America	Mauritania	54.8	91.85
2	435	2011	United States of America	Mauritania	1.1	267.3
2	435	2012	United States of America	Mauritania	0.7	304.26
2	435	2013	United States of America	Mauritania	134.5	269.83
2	436	1997	United States of America	Niger	41.8	16.55
2	436	1998	United States of America	Niger	1.9	23.3
2	436	1999	United States of America	Niger	12.7	10.28
2	436	2000	United States of America	Niger	7.2	14.08
2	436	2001	United States of America	Niger	4.9	18.82
2	436	2002	United States of America	Niger	0.9	20.56
2	436	2003	United States of America	Niger	4.1	27.12
2	436	2004	United States of America	Niger	28	60.42
2	436	2005	United States of America	Niger	66.3	89.1
2	436	2006	United States of America	Niger	125	142.12
2	436	2007	United States of America	Niger	9.6	76.23
2	436	2008	United States of America	Niger	45.1	55.11
2	436	2009	United States of America	Niger	107.6	63.91
2	436	2010	United States of America	Niger	27.1	55.11
2	436	2011	United States of America	Niger	293.2	49.5
2	436	2012	United States of America	Niger	83.3	40.26
2	436	2013	United States of America	Niger	2.5	50.82
2	437	1997	United States of America	Ivory Coast	313.7	167.74
2	437	1998	United States of America	Ivory Coast	448.2	148.04
2	437	1999	United States of America	Ivory Coast	401.5	149.3
2	437	2000	United States of America	Ivory Coast	431.3	88.71
2	437	2001	United States of America	Ivory Coast	358.3	133.68
2	437	2002	United States of America	Ivory Coast	399.3	89.46
2	437	2003	United States of America	Ivory Coast	514.3	113.89
2	437	2004	United States of America	Ivory Coast	761.6	133.46
2	437	2005	United States of America	Ivory Coast	1281.8	119.46
2	437	2006	United States of America	Ivory Coast	755.9	134.94
2	437	2007	United States of America	Ivory Coast	638.8	179.73
2	437	2008	United States of America	Ivory Coast	1159.2	210.27
2	437	2009	United States of America	Ivory Coast	778.8	228.04
2	437	2010	United States of America	Ivory Coast	1215.1	237.31
2	437	2011	United States of America	Ivory Coast	1309.2	127.09
2	437	2012	United States of America	Ivory Coast	1138.8	253.95
2	437	2013	United States of America	Ivory Coast	1037.4	237.41
2	438	1997	United States of America	Guinea	128.9	47.84
2	438	1998	United States of America	Guinea	142.1	53.68
2	438	1999	United States of America	Guinea	147.1	33.94
2	438	2000	United States of America	Guinea	121.5	29.71
2	438	2001	United States of America	Guinea	106.1	35.57
2	438	2002	United States of America	Guinea	84.5	69.19
2	438	2003	United States of America	Guinea	87.1	26
2	438	2004	United States of America	Guinea	79.6	37.9
2	438	2005	United States of America	Guinea	89.5	137.39
2	438	2006	United States of America	Guinea	115.3	71.28
2	438	2007	United States of America	Guinea	139.1	81.07
2	438	2008	United States of America	Guinea	139.8	111.98
2	438	2009	United States of America	Guinea	94.6	104.17
2	438	2010	United States of America	Guinea	113.6	93.72
2	438	2011	United States of America	Guinea	121.9	280.83
2	438	2012	United States of America	Guinea	145.4	176.11
2	438	2013	United States of America	Guinea	138.2	87.56
2	439	1997	United States of America	Burkina Faso	0.9	22.35
2	439	1998	United States of America	Burkina Faso	0.4	17.82
2	439	1999	United States of America	Burkina Faso	2.9	13.2
2	439	2000	United States of America	Burkina Faso	3.2	14.14
2	439	2001	United States of America	Burkina Faso	5	21.86
2	439	2002	United States of America	Burkina Faso	2.9	18.54
2	439	2003	United States of America	Burkina Faso	0.9	19.7
2	439	2004	United States of America	Burkina Faso	0.4	19.81
2	439	2005	United States of America	Burkina Faso	2.3	50.92
2	439	2006	United States of America	Burkina Faso	0.8	48.31
2	439	2007	United States of America	Burkina Faso	1.5	103.53
2	439	2008	United States of America	Burkina Faso	0.5	133.61
2	439	2009	United States of America	Burkina Faso	2.3	28.6
2	439	2010	United States of America	Burkina Faso	2.4	51.37
2	439	2011	United States of America	Burkina Faso	3.7	36.85
2	439	2012	United States of America	Burkina Faso	2.5	51.81
2	439	2013	United States of America	Burkina Faso	6.2	85.25
2	450	1997	United States of America	Liberia	5.1	47.08
2	450	1998	United States of America	Liberia	26.7	55.11
2	450	1999	United States of America	Liberia	32.5	52.8
2	450	2000	United States of America	Liberia	45.4	51.37
2	450	2001	United States of America	Liberia	44.7	40.48
2	450	2002	United States of America	Liberia	47.5	30.58
2	450	2003	United States of America	Liberia	62	36.63
2	450	2004	United States of America	Liberia	89.4	66.55
2	450	2005	United States of America	Liberia	97.1	82.5
2	450	2006	United States of America	Liberia	144.3	74.69
2	450	2007	United States of America	Liberia	118.3	83.38
2	450	2008	United States of America	Liberia	147.5	172.37
2	450	2009	United States of America	Liberia	85	104.39
2	450	2010	United States of America	Liberia	184.5	209.11
2	450	2011	United States of America	Liberia	161.4	214.17
2	450	2012	United States of America	Liberia	146.2	272.58
2	450	2013	United States of America	Liberia	98.5	190.74
2	451	1997	United States of America	Sierra Leone	18.7	17.16
2	451	1998	United States of America	Sierra Leone	12.3	25.85
2	451	1999	United States of America	Sierra Leone	8.5	15.73
2	451	2000	United States of America	Sierra Leone	4	20.24
2	451	2001	United States of America	Sierra Leone	4.7	30.58
2	451	2002	United States of America	Sierra Leone	4	27.83
2	451	2003	United States of America	Sierra Leone	6.8	31.24
2	451	2004	United States of America	Sierra Leone	11	44.66
2	451	2005	United States of America	Sierra Leone	9.9	41.58
2	451	2006	United States of America	Sierra Leone	43.9	43.23
2	451	2007	United States of America	Sierra Leone	60.3	60.94
2	451	2008	United States of America	Sierra Leone	57.8	65.34
2	451	2009	United States of America	Sierra Leone	28.6	46.97
2	451	2010	United States of America	Sierra Leone	29.7	67.1
2	451	2011	United States of America	Sierra Leone	26.6	113.96
2	451	2012	United States of America	Sierra Leone	18.7	111.76
2	451	2013	United States of America	Sierra Leone	41.8	90.75
2	452	1997	United States of America	Ghana	159.4	345.73
2	452	1998	United States of America	Ghana	153.5	245.85
2	452	1999	United States of America	Ghana	201.1	262.79
2	452	2000	United States of America	Ghana	225.8	204.49
2	452	2001	United States of America	Ghana	205.2	219.89
2	452	2002	United States of America	Ghana	128.6	211.86
2	452	2003	United States of America	Ghana	93.4	230.23
2	452	2004	United States of America	Ghana	159.8	337.04
2	452	2005	United States of America	Ghana	173.4	371.36
2	452	2006	United States of America	Ghana	209.6	318.56
2	452	2007	United States of America	Ghana	212	457.49
2	452	2008	United States of America	Ghana	241.3	669.57
2	452	2009	United States of America	Ghana	144.4	697.73
2	452	2010	United States of America	Ghana	282.9	1080.97
2	452	2011	United States of America	Ghana	801.3	1311.86
2	452	2012	United States of America	Ghana	304.9	1440.45
2	452	2013	United States of America	Ghana	381.8	1174.14
2	461	1997	United States of America	Togo	10.6	18.48
2	461	1998	United States of America	Togo	2.8	10.85
2	461	1999	United States of America	Togo	4.1	7.35
2	461	2000	United States of America	Togo	8.2	5.02
2	461	2001	United States of America	Togo	13.8	10.13
2	461	2002	United States of America	Togo	3.2	18.5
2	461	2003	United States of America	Togo	5.9	6.5
2	461	2004	United States of America	Togo	1.8	13.45
2	461	2005	United States of America	Togo	7.1	6.93
2	461	2006	United States of America	Togo	3.9	20.58
2	461	2007	United States of America	Togo	5.7	33.27
2	461	2008	United States of America	Togo	12	12.46
2	461	2009	United States of America	Togo	7	18.45
2	461	2010	United States of America	Togo	9.6	31.18
2	461	2011	United States of America	Togo	31.8	32.49
2	461	2012	United States of America	Togo	53.1	149.21
2	461	2013	United States of America	Togo	8.3	133.48
2	471	1997	United States of America	Cameroon	63.8	113.14
2	471	1998	United States of America	Cameroon	59.9	120.66
2	471	1999	United States of America	Cameroon	87	65.26
2	471	2000	United States of America	Cameroon	163.1	70.8
2	471	2001	United States of America	Cameroon	111.5	145.85
2	471	2002	United States of America	Cameroon	183.5	155.75
2	471	2003	United States of America	Cameroon	225.9	102.23
2	471	2004	United States of America	Cameroon	335.4	109.56
2	471	2005	United States of America	Cameroon	171.1	128.92
2	471	2006	United States of America	Cameroon	292.1	132
2	471	2007	United States of America	Cameroon	314.7	146.3
2	471	2008	United States of America	Cameroon	641.9	137.61
2	471	2009	United States of America	Cameroon	267.6	169.07
2	471	2010	United States of America	Cameroon	311.8	145.64
2	471	2011	United States of America	Cameroon	342.9	242.88
2	471	2012	United States of America	Cameroon	320.2	274.01
2	471	2013	United States of America	Cameroon	381.8	364.54
2	475	1997	United States of America	Nigeria	6717.7	895.62
2	475	1998	United States of America	Nigeria	4548.4	901.67
2	475	1999	United States of America	Nigeria	4641.7	708.95
2	475	2000	United States of America	Nigeria	10349.7	660.05
2	475	2001	United States of America	Nigeria	9179.9	816.13
2	475	2002	United States of America	Nigeria	6219	1121.34
2	475	2003	United States of America	Nigeria	10948.6	2314.89
2	475	2004	United States of America	Nigeria	17112.2	1707.53
2	475	2005	United States of America	Nigeria	25109.3	1776.5
2	475	2006	United States of America	Nigeria	28959.3	2453.88
2	475	2007	United States of America	Nigeria	33740.5	3065.37
2	475	2008	United States of America	Nigeria	39217.2	4512.31
2	475	2009	United States of America	Nigeria	19737.3	4023.8
2	475	2010	United States of America	Nigeria	31357.5	4443.67
2	475	2011	United States of America	Nigeria	34348.2	5296.28
2	475	2012	United States of America	Nigeria	19523.4	5625.51
2	475	2013	United States of America	Nigeria	11984.8	7121.73
2	481	1997	United States of America	Gabon	2348.2	92.07
2	481	1998	United States of America	Gabon	1381.9	68.64
2	481	1999	United States of America	Gabon	1600.7	53.79
2	481	2000	United States of America	Gabon	2187.1	71.06
2	481	2001	United States of America	Gabon	1734.9	81.95
2	481	2002	United States of America	Gabon	1665.4	71.94
2	481	2003	United States of America	Gabon	2074.4	69.3
2	481	2004	United States of America	Gabon	2619.9	102.3
2	481	2005	United States of America	Gabon	2955.2	108.02
2	481	2006	United States of America	Gabon	1416.4	148.72
2	481	2007	United States of America	Gabon	2243.4	525.36
2	481	2008	United States of America	Gabon	2372.2	312.29
2	481	2009	United States of America	Gabon	1283.5	187.88
2	481	2010	United States of America	Gabon	2276.5	267.08
2	481	2011	United States of America	Gabon	4659	224.51
2	481	2012	United States of America	Gabon	1934.6	350.79
2	481	2013	United States of America	Gabon	1142.9	260.59
2	482	1997	United States of America	Central African Republic	1.5	4.07
2	482	1998	United States of America	Central African Republic	2.7	5.17
2	482	1999	United States of America	Central African Republic	1.6	3.85
2	482	2000	United States of America	Central African Republic	2.4	2.53
2	482	2001	United States of America	Central African Republic	2.4	4.07
2	482	2002	United States of America	Central African Republic	2.1	7.15
2	482	2003	United States of America	Central African Republic	2	8.14
2	482	2004	United States of America	Central African Republic	8.9	33
2	482	2005	United States of America	Central African Republic	5.7	16.28
2	482	2006	United States of America	Central African Republic	4.4	27.5
2	482	2007	United States of America	Central African Republic	3.2	21.67
2	482	2008	United States of America	Central African Republic	9.1	25.85
2	482	2009	United States of America	Central African Republic	3.6	34.76
2	482	2010	United States of America	Central African Republic	5.7	11.44
2	482	2011	United States of America	Central African Republic	6.1	13.75
2	482	2012	United States of America	Central African Republic	4.1	9.24
2	482	2013	United States of America	Central African Republic	2.7	4.51
2	483	1997	United States of America	Chad	3	3.52
2	483	1998	United States of America	Chad	7.9	4.07
2	483	1999	United States of America	Chad	7.9	2.86
2	483	2000	United States of America	Chad	5.7	10.34
2	483	2001	United States of America	Chad	6.4	150.81
2	483	2002	United States of America	Chad	6.1	140.14
2	483	2003	United States of America	Chad	24.4	70.84
2	483	2004	United States of America	Chad	827.8	44.22
2	483	2005	United States of America	Chad	1580	59.07
2	483	2006	United States of America	Chad	2021.3	66.33
2	483	2007	United States of America	Chad	2240	78.21
2	483	2008	United States of America	Chad	3470.9	68.86
2	483	2009	United States of America	Chad	2059.9	68.97
2	483	2010	United States of America	Chad	2109.9	97.13
2	483	2011	United States of America	Chad	3248.3	38.83
2	483	2012	United States of America	Chad	2714.5	39.49
2	483	2013	United States of America	Chad	2508.5	44.99
2	484	1997	United States of America	Congo	501.8	82.83
2	484	1998	United States of America	Congo	336.4	101.42
2	484	1999	United States of America	Congo	429.7	54.34
2	484	2000	United States of America	Congo	481	66.78
2	484	2001	United States of America	Congo	527.3	59.22
2	484	2002	United States of America	Congo	210.5	66.15
2	484	2003	United States of America	Congo	457.1	69.73
2	484	2004	United States of America	Congo	898.4	32.88
2	484	2005	United States of America	Congo	1696.6	114.29
2	484	2006	United States of America	Congo	3184.5	151.8
2	484	2007	United States of America	Congo	3182.3	154.11
2	484	2008	United States of America	Congo	5199.1	202.95
2	484	2009	United States of America	Congo	3188.6	304.81
2	484	2010	United States of America	Congo	3391.6	280.06
2	484	2011	United States of America	Congo	2458.6	249.37
2	484	2012	United States of America	Congo	1514.8	260.7
2	484	2013	United States of America	Congo	1192.6	247.83
2	490	1997	United States of America	Democratic Republic of the Congo	304.2	41.8
2	490	1998	United States of America	Democratic Republic of the Congo	180.4	37.29
2	490	1999	United States of America	Democratic Republic of the Congo	237.8	23.32
2	490	2000	United States of America	Democratic Republic of the Congo	238.7	11.22
2	490	2001	United States of America	Democratic Republic of the Congo	166.9	20.46
2	490	2002	United States of America	Democratic Republic of the Congo	209.3	31.02
2	490	2003	United States of America	Democratic Republic of the Congo	183.2	33.66
2	490	2004	United States of America	Democratic Republic of the Congo	132.1	73.37
2	490	2005	United States of America	Democratic Republic of the Congo	269	70.84
2	490	2006	United States of America	Democratic Republic of the Congo	86	77.77
2	490	2007	United States of America	Democratic Republic of the Congo	208.5	124.19
2	490	2008	United States of America	Democratic Republic of the Congo	270.6	143.44
2	490	2009	United States of America	Democratic Republic of the Congo	339.1	87.89
2	490	2010	United States of America	Democratic Republic of the Congo	546.3	102.85
2	490	2011	United States of America	Democratic Republic of the Congo	623.1	182.82
2	490	2012	United States of America	Democratic Republic of the Congo	42.3	218.79
2	490	2013	United States of America	Democratic Republic of the Congo	78	186.45
2	500	1997	United States of America	Uganda	39.3	38.94
2	500	1998	United States of America	Uganda	15.8	32.78
2	500	1999	United States of America	Uganda	22.3	28.49
2	500	2000	United States of America	Uganda	30.7	30.81
2	500	2001	United States of America	Uganda	20.6	28.13
2	500	2002	United States of America	Uganda	17.1	35.84
2	500	2003	United States of America	Uganda	38.3	78.13
2	500	2004	United States of America	Uganda	29.4	103.4
2	500	2005	United States of America	Uganda	28.9	78.14
2	500	2006	United States of America	Uganda	23.8	89.72
2	500	2007	United States of America	Uganda	28.2	100.94
2	500	2008	United States of America	Uganda	54.2	117.36
2	500	2009	United States of America	Uganda	32.9	130.9
2	500	2010	United States of America	Uganda	60.5	103.84
2	500	2011	United States of America	Uganda	48.4	103.29
2	500	2012	United States of America	Uganda	36.7	110.33
2	500	2013	United States of America	Uganda	49.9	137.61
2	501	1997	United States of America	Kenya	119.8	240.26
2	501	1998	United States of America	Kenya	105.2	261.54
2	501	1999	United States of America	Kenya	109.5	206.69
2	501	2000	United States of America	Kenya	112.2	132.38
2	501	2001	United States of America	Kenya	137	496
2	501	2002	United States of America	Kenya	202.1	186.07
2	501	2003	United States of America	Kenya	266.3	189.69
2	501	2004	United States of America	Kenya	374.4	182.04
2	501	2005	United States of America	Kenya	368.1	695.64
2	501	2006	United States of America	Kenya	374.7	340.46
2	501	2007	United States of America	Kenya	342.4	645.61
2	501	2008	United States of America	Kenya	360.4	451.9
2	501	2009	United States of America	Kenya	292.8	627.32
2	501	2010	United States of America	Kenya	325	478.7
2	501	2011	United States of America	Kenya	397	493.05
2	501	2012	United States of America	Kenya	404.6	770.83
2	501	2013	United States of America	Kenya	465	656.85
2	510	1997	United States of America	Tanzania	28.2	66.22
2	510	1998	United States of America	Tanzania	33.4	80.31
2	510	1999	United States of America	Tanzania	36.5	99.31
2	510	2000	United States of America	Tanzania	34.3	58.93
2	510	2001	United States of America	Tanzania	29.4	65.31
2	510	2002	United States of America	Tanzania	26.6	91.38
2	510	2003	United States of America	Tanzania	26.1	72.71
2	510	2004	United States of America	Tanzania	25.9	140.47
2	510	2005	United States of America	Tanzania	35.4	106.15
2	510	2006	United States of America	Tanzania	36.2	176.88
2	510	2007	United States of America	Tanzania	47.9	191.18
2	510	2008	United States of America	Tanzania	57.5	186.34
2	510	2009	United States of America	Tanzania	51.2	174.02
2	510	2010	United States of America	Tanzania	44	180.07
2	510	2011	United States of America	Tanzania	59.9	283.58
2	510	2012	United States of America	Tanzania	118.3	262.79
2	510	2013	United States of America	Tanzania	72.1	462.22
2	516	1997	United States of America	Burundi	14.4	2.28
2	516	1998	United States of America	Burundi	8.1	2.34
2	516	1999	United States of America	Burundi	6.8	2.56
2	516	2000	United States of America	Burundi	7.2	3.81
2	516	2001	United States of America	Burundi	3.1	4.28
2	516	2002	United States of America	Burundi	0.8	1.99
2	516	2003	United States of America	Burundi	6.6	3.32
2	516	2004	United States of America	Burundi	3.1	1.9
2	516	2005	United States of America	Burundi	4.8	6.03
2	516	2006	United States of America	Burundi	1.9	9.97
2	516	2007	United States of America	Burundi	1	3.17
2	516	2008	United States of America	Burundi	3	2.43
2	516	2009	United States of America	Burundi	4.2	7.61
2	516	2010	United States of America	Burundi	3.5	5.53
2	516	2011	United States of America	Burundi	9.7	32.49
2	516	2012	United States of America	Burundi	5	30.53
2	516	2013	United States of America	Burundi	4.5	18.15
2	517	1997	United States of America	Rwanda	4	38.5
2	517	1998	United States of America	Rwanda	4.3	23.98
2	517	1999	United States of America	Rwanda	3.6	49.28
2	517	2000	United States of America	Rwanda	5.5	19.8
2	517	2001	United States of America	Rwanda	7.6	19.25
2	517	2002	United States of America	Rwanda	3.3	11.22
2	517	2003	United States of America	Rwanda	2.9	8.8
2	517	2004	United States of America	Rwanda	5.8	12.43
2	517	2005	United States of America	Rwanda	6.7	11.55
2	517	2006	United States of America	Rwanda	9.2	12.87
2	517	2007	United States of America	Rwanda	13.1	17.71
2	517	2008	United States of America	Rwanda	14.5	39.03
2	517	2009	United States of America	Rwanda	19.7	37.4
2	517	2010	United States of America	Rwanda	22.3	33.77
2	517	2011	United States of America	Rwanda	32.1	131.45
2	517	2012	United States of America	Rwanda	34.2	33.11
2	517	2013	United States of America	Rwanda	25	27.72
2	520	1997	United States of America	Somalia	0.1	3.19
2	520	1998	United States of America	Somalia	0.6	2.75
2	520	1999	United States of America	Somalia	0.2	3.08
2	520	2000	United States of America	Somalia	0.5	5.17
2	520	2001	United States of America	Somalia	0.3	7.26
2	520	2002	United States of America	Somalia	0.3	6.71
2	520	2003	United States of America	Somalia	-9	7.81
2	520	2004	United States of America	Somalia	0.7	10.12
2	520	2005	United States of America	Somalia	0.3	9.79
2	520	2006	United States of America	Somalia	0.4	22
2	520	2007	United States of America	Somalia	-9	22.88
2	520	2008	United States of America	Somalia	0.1	71.06
2	520	2009	United States of America	Somalia	0.1	4.51
2	520	2010	United States of America	Somalia	0.1	1.43
2	520	2011	United States of America	Somalia	1.1	5.61
2	520	2012	United States of America	Somalia	1.1	16.83
2	520	2013	United States of America	Somalia	1.3	16.61
2	522	1997	United States of America	Djibouti	-9	8.14
2	522	1998	United States of America	Djibouti	0.8	22
2	522	1999	United States of America	Djibouti	0.1	19.91
2	522	2000	United States of America	Djibouti	0.4	18.59
2	522	2001	United States of America	Djibouti	0.9	20.46
2	522	2002	United States of America	Djibouti	2	61.6
2	522	2003	United States of America	Djibouti	0.6	37.84
2	522	2004	United States of America	Djibouti	1	47.63
2	522	2005	United States of America	Djibouti	1	52.58
2	522	2006	United States of America	Djibouti	3.4	52.58
2	522	2007	United States of America	Djibouti	4.8	65.01
2	522	2008	United States of America	Djibouti	7	154.99
2	522	2009	United States of America	Djibouti	2.9	216.37
2	522	2010	United States of America	Djibouti	3	136.84
2	522	2011	United States of America	Djibouti	4.1	145.97
2	522	2012	United States of America	Djibouti	12.2	135.08
2	522	2013	United States of America	Djibouti	4	186.56
2	530	1997	United States of America	Ethiopia	72.5	53.45
2	530	1998	United States of America	Ethiopia	54.3	80.65
2	530	1999	United States of America	Ethiopia	41.3	78.76
2	530	2000	United States of America	Ethiopia	28.9	56.07
2	530	2001	United States of America	Ethiopia	32.2	167.04
2	530	2002	United States of America	Ethiopia	28.3	126.05
2	530	2003	United States of America	Ethiopia	33.8	185.19
2	530	2004	United States of America	Ethiopia	45.4	282.74
2	530	2005	United States of America	Ethiopia	66.8	507.52
2	530	2006	United States of America	Ethiopia	85.4	152.84
2	530	2007	United States of America	Ethiopia	93.1	255.18
2	530	2008	United States of America	Ethiopia	159	317.09
2	530	2009	United States of America	Ethiopia	119.4	303.6
2	530	2010	United States of America	Ethiopia	134	841.06
2	530	2011	United States of America	Ethiopia	149.4	759
2	530	2012	United States of America	Ethiopia	189.4	1416.14
2	530	2013	United States of America	Ethiopia	201.7	746.02
2	531	1997	United States of America	Eritrea	1.4	16.2
2	531	1998	United States of America	Eritrea	0.7	25
2	531	1999	United States of America	Eritrea	0.5	6.4
2	531	2000	United States of America	Eritrea	0.2	16.7
2	531	2001	United States of America	Eritrea	-9	21.8
2	531	2002	United States of America	Eritrea	0.3	28.8
2	531	2003	United States of America	Eritrea	0.2	87
2	531	2004	United States of America	Eritrea	0.4	54
2	531	2005	United States of America	Eritrea	1.2	31.1
2	531	2006	United States of America	Eritrea	0.9	8.8
2	531	2007	United States of America	Eritrea	0.4	6.1
2	531	2008	United States of America	Eritrea	0.1	14.8
2	531	2009	United States of America	Eritrea	0.5	6.7
2	531	2010	United States of America	Eritrea	0.1	2.5
2	531	2011	United States of America	Eritrea	-9	4.2
2	531	2012	United States of America	Eritrea	0.1	5.9
2	531	2013	United States of America	Eritrea	-9	10.9
2	540	1997	United States of America	Angola	2966	308.88
2	540	1998	United States of America	Angola	2450.7	389.73
2	540	1999	United States of America	Angola	2570.3	278.41
2	540	2000	United States of America	Angola	3613.6	240.9
2	540	2001	United States of America	Angola	3277.3	303.71
2	540	2002	United States of America	Angola	3275.3	409.75
2	540	2003	United States of America	Angola	4506.3	541.09
2	540	2004	United States of America	Angola	4796.9	653.73
2	540	2005	United States of America	Angola	8846.4	1020.8
2	540	2006	United States of America	Angola	12174.4	1705.33
2	540	2007	United States of America	Angola	12925.9	1408.22
2	540	2008	United States of America	Angola	19497.7	2328.48
2	540	2009	United States of America	Angola	9703.3	1565.19
2	540	2010	United States of America	Angola	12281.2	1420.98
2	540	2011	United States of America	Angola	13833	1650.99
2	540	2012	United States of America	Angola	10030.2	1638.34
2	540	2013	United States of America	Angola	8924.9	1595.11
2	541	1997	United States of America	Mozambique	32.3	39.9
2	541	1998	United States of America	Mozambique	27.5	40.4
2	541	1999	United States of America	Mozambique	11.7	44.4
2	541	2000	United States of America	Mozambique	26	36.24
2	541	2001	United States of America	Mozambique	7.7	31.97
2	541	2002	United States of America	Mozambique	9.2	65.7
2	541	2003	United States of America	Mozambique	9.3	104.28
2	541	2004	United States of America	Mozambique	11	48.28
2	541	2005	United States of America	Mozambique	13.1	63.76
2	541	2006	United States of America	Mozambique	17.7	65.1
2	541	2007	United States of America	Mozambique	5.5	83.64
2	541	2008	United States of America	Mozambique	17.8	160.38
2	541	2009	United States of America	Mozambique	39.5	134.78
2	541	2010	United States of America	Mozambique	66.4	74.26
2	541	2011	United States of America	Mozambique	36.2	498.3
2	541	2012	United States of America	Mozambique	39.5	431.09
2	541	2013	United States of America	Mozambique	77.3	337.15
2	551	1997	United States of America	Zambia	56.9	29.35
2	551	1998	United States of America	Zambia	47.8	28.27
2	551	1999	United States of America	Zambia	38.4	26.43
2	551	2000	United States of America	Zambia	21.2	55.24
2	551	2001	United States of America	Zambia	16.3	16.23
2	551	2002	United States of America	Zambia	8.1	15.52
2	551	2003	United States of America	Zambia	13	32.57
2	551	2004	United States of America	Zambia	32.7	35.05
2	551	2005	United States of America	Zambia	32	41.34
2	551	2006	United States of America	Zambia	28.7	58.09
2	551	2007	United States of America	Zambia	49.1	65.32
2	551	2008	United States of America	Zambia	52	69.83
2	551	2009	United States of America	Zambia	8.6	51.27
2	551	2010	United States of America	Zambia	29.6	72
2	551	2011	United States of America	Zambia	47.5	98.58
2	551	2012	United States of America	Zambia	63.2	248.1
2	551	2013	United States of America	Zambia	37.5	146.99
2	552	1997	United States of America	Zimbabwe	147.9	166.99
2	552	1998	United States of America	Zimbabwe	135	145.52
2	552	1999	United States of America	Zimbabwe	135.5	101.31
2	552	2000	United States of America	Zimbabwe	124.6	107.67
2	552	2001	United States of America	Zimbabwe	96.3	48.38
2	552	2002	United States of America	Zimbabwe	108.6	66.78
2	552	2003	United States of America	Zimbabwe	60.5	9.87
2	552	2004	United States of America	Zimbabwe	80.5	40.39
2	552	2005	United States of America	Zimbabwe	98	29.67
2	552	2006	United States of America	Zimbabwe	107.2	138.16
2	552	2007	United States of America	Zimbabwe	75.2	115.72
2	552	2008	United States of America	Zimbabwe	114.1	102.3
2	552	2009	United States of America	Zimbabwe	23.7	93.94
2	552	2010	United States of America	Zimbabwe	60.1	74.14
2	552	2011	United States of America	Zimbabwe	52.3	66
2	552	2012	United States of America	Zimbabwe	53.3	56.65
2	552	2013	United States of America	Zimbabwe	14.7	66.11
2	553	1997	United States of America	Malawi	87.9	19.47
2	553	1998	United States of America	Malawi	64.7	15.95
2	553	1999	United States of America	Malawi	76	9.46
2	553	2000	United States of America	Malawi	59.2	14.41
2	553	2001	United States of America	Malawi	84.2	16.28
2	553	2002	United States of America	Malawi	76.4	33
2	553	2003	United States of America	Malawi	82.8	18.37
2	553	2004	United States of America	Malawi	64.9	23.76
2	553	2005	United States of America	Malawi	123.4	30.69
2	553	2006	United States of America	Malawi	64	50.27
2	553	2007	United States of America	Malawi	63.6	56.76
2	553	2008	United States of America	Malawi	69	49.72
2	553	2009	United States of America	Malawi	69.5	44.33
2	553	2010	United States of America	Malawi	76	40.81
2	553	2011	United States of America	Malawi	68.5	72.82
2	553	2012	United States of America	Malawi	69.2	70.29
2	553	2013	United States of America	Malawi	76.3	59.51
2	560	1997	United States of America	South Africa	2616	2999.9
2	560	1998	United States of America	South Africa	3189.6	3849.25
2	560	1999	United States of America	South Africa	3327.4	3621.37
2	560	2000	United States of America	South Africa	4316.8	3490.28
2	560	2001	United States of America	South Africa	4588	3310.66
2	560	2002	United States of America	South Africa	4182.7	3271.93
2	560	2003	United States of America	South Africa	4830.6	3680.72
2	560	2004	United States of America	South Africa	6168	4397.47
2	560	2005	United States of America	South Africa	6071.1	4711.28
2	560	2006	United States of America	South Africa	7751	5697.97
2	560	2007	United States of America	South Africa	9291.1	6770.57
2	560	2008	United States of America	South Africa	10201.7	7817.32
2	560	2009	United States of America	South Africa	6043.8	5441.84
2	560	2010	United States of America	South Africa	8393.6	6189.37
2	560	2011	United States of America	South Africa	9713.1	8728.17
2	560	2012	United States of America	South Africa	8861.2	8258.67
2	560	2013	United States of America	South Africa	8663.3	7515.52
2	565	1997	United States of America	Namibia	65.4	25.5
2	565	1998	United States of America	Namibia	54.4	51.2
2	565	1999	United States of America	Namibia	33.4	199.4
2	565	2000	United States of America	Namibia	44.5	79.9
2	565	2001	United States of America	Namibia	38.8	255.5
2	565	2002	United States of America	Namibia	58.9	57.8
2	565	2003	United States of America	Namibia	127.8	28
2	565	2004	United States of America	Namibia	250.6	72.8
2	565	2005	United States of America	Namibia	133.4	113.7
2	565	2006	United States of America	Namibia	118.8	126.8
2	565	2007	United States of America	Namibia	222.8	127.9
2	565	2008	United States of America	Namibia	302.3	280.3
2	565	2009	United States of America	Namibia	329.3	202.3
2	565	2010	United States of America	Namibia	195.4	109.8
2	565	2011	United States of America	Namibia	439.9	137.3
2	565	2012	United States of America	Namibia	233.1	194.8
2	565	2013	United States of America	Namibia	263.7	206.5
2	570	1997	United States of America	Lesotho	89.5	2.4
2	570	1998	United States of America	Lesotho	104.6	1.3
2	570	1999	United States of America	Lesotho	112.2	0.6
2	570	2000	United States of America	Lesotho	143.9	0.6
2	570	2001	United States of America	Lesotho	224.1	0.7
2	570	2002	United States of America	Lesotho	342.8	2
2	570	2003	United States of America	Lesotho	419.6	4.9
2	570	2004	United States of America	Lesotho	493.1	5.5
2	570	2005	United States of America	Lesotho	421.2	3.8
2	570	2006	United States of America	Lesotho	428.4	3.8
2	570	2007	United States of America	Lesotho	462	7.4
2	570	2008	United States of America	Lesotho	393.3	1.3
2	570	2009	United States of America	Lesotho	315.9	16.6
2	570	2010	United States of America	Lesotho	311.9	11.3
2	570	2011	United States of America	Lesotho	394.9	13.1
[truncated: 14,384 more rows]
